# Supplementary material for: Initiation of an Inflammatory Response in Resident Intestinal Lamina Propria Cells -Use of a Human Organ Culture Model
Source: PLoS One. 2014 May 19;9(5):e97780. doi: 10.1371/journal.pone.0097780 (PMC4026413; doi:10.1371/journal.pone.0097780)
Supplement: Table S1 — Complete list of all differentially regulated genes. (XLSX) [file pone.0097780.s005.xlsx]

## Sheet: sig_diff_T2vsCtrl.txt
ID	EntrezID	Symbol	Description	logFC	AveExpr	t	P.Value	adj.P.Val	B
ILMN_1731529	54860	MS4A12	membrane-spanning 4-domains, subfamily A, member 12	-5.16851	9.87203	-11.3029	1.46737e-07	5.83394e-05	7.98915
ILMN_1813957	1087	CEACAM7	carcinoembryonic antigen-related cell adhesion molecule 7	-5.01926	10.0876	-9.1496	1.31901e-06	0.000256897	5.85126
ILMN_1771467	388364	TMIGD1	transmembrane and immunoglobulin domain containing 1	-4.98438	9.62459	-11.7181	1.00073e-07	4.45762e-05	8.35376
ILMN_1783795	10917	BTNL3	butyrophilin-like 3	-4.83072	9.55508	-14.529	9.85391e-09	1.05004e-05	10.4965
ILMN_1720461	10050	SLC17A4	solute carrier family 17 (sodium phosphate), member 4	-4.80518	9.27575	-26.1241	1.44e-11	6.92742e-07	15.6458
ILMN_1712082	9245	GCNT3	glucosaminyl (N-acetyl) transferase 3, mucin type	-4.78322	10.8609	-7.40105	1.07925e-05	0.00102405	3.74997
ILMN_1788942	124975	GGT6	gamma-glutamyltransferase 6	-4.67316	9.65069	-15.8943	3.68462e-09	6.49005e-06	11.3657
ILMN_1651282	1308	COL17A1	collagen, type XVII, alpha 1	-4.65561	9.57265	-12.4342	5.31147e-08	2.75464e-05	8.95102
ILMN_1814015	1015	CDH17	cadherin 17, LI cadherin (liver-intestine)	-4.48194	9.61201	-12.9541	3.41957e-08	2.09637e-05	9.36133
ILMN_1710644	91862	MARVELD3	MARVEL domain containing 3	-4.46416	9.71423	-12.3215	5.8558e-08	2.96532e-05	8.85956
ILMN_1744293	53841	CDHR5	cadherin-related family member 5	-4.4283	9.69202	-16.6714	2.17805e-09	4.9874e-06	11.8187
ILMN_1693941	57549	IGSF9	immunoglobulin superfamily, member 9	-4.42473	9.726	-13.5287	2.13964e-08	1.65073e-05	9.79347
ILMN_2358886	1908	EDN3	endothelin 3	-4.40247	9.86867	-9.54972	8.51546e-07	0.000192782	6.28277
ILMN_1750312	123264	SLC51B	solute carrier family 51, beta subunit	-4.3733	10.006	-13.5159	2.16176e-08	1.65073e-05	9.78405
ILMN_2219867	54474	KRT20	keratin 20	-4.34665	9.38736	-14.845	7.79053e-09	8.83486e-06	10.7065
ILMN_1771120	120224	TMEM45B	transmembrane protein 45B	-4.3348	10.6961	-11.1906	1.63082e-07	6.2763e-05	7.88808
ILMN_1735578	2981	GUCA2B	guanylate cyclase activator 2B (uroguanylin)	-4.33463	9.90728	-9.96059	5.51486e-07	0.000143407	6.70868
ILMN_1791123	7113	TMPRSS2	transmembrane protease, serine 2	-4.30892	9.72822	-8.64608	2.33778e-06	0.000386473	5.28345
ILMN_1653358	2525	FUT3	fucosyltransferase 3 (galactoside 3(4)-L-fucosyltransferase, Lewis blood group)	-4.22721	10.0775	-10.0243	5.16211e-07	0.000136743	6.77325
ILMN_1679176	22802	CLCA4	chloride channel accessory 4	-4.1745	9.77911	-7.54488	8.96374e-06	0.000904022	3.93714
ILMN_1815203	3158	HMGCS2	3-hydroxy-3-methylglutaryl-CoA synthase 2 (mitochondrial)	-4.16652	10.2104	-7.64649	7.87348e-06	0.000836172	4.06773
ILMN_1722489	7031	TFF1	trefoil factor 1	-4.12684	9.75493	-6.72035	2.68948e-05	0.0019905	2.82624
ILMN_1712522	4680	CEACAM6	carcinoembryonic antigen-related cell adhesion molecule 6 (non-specific cross reacting antigen)	-4.1061	11.179	-6.12596	6.26939e-05	0.00363813	1.96635
ILMN_1652431	759	CA1	carbonic anhydrase I	-4.07155	11.1503	-9.36798	1.0369e-06	0.00021594	6.08886
ILMN_2378654	10317	B3GALT5	UDP-Gal:betaGlcNAc beta 1,3-galactosyltransferase, polypeptide 5	-4.03921	9.50426	-17.4238	1.3372e-09	4.81335e-06	12.2314
ILMN_1713462	343	AQP8	aquaporin 8	-4.03545	10.4824	-8.59546	2.47971e-06	0.000401654	5.22477
ILMN_1678965	2168	FABP1	fatty acid binding protein 1, liver	-4.01693	9.68377	-9.84075	6.25043e-07	0.000155798	6.5862
ILMN_2067408	119467	CLRN3	clarin 3	-4.00889	9.70164	-12.8943	3.59423e-08	2.16134e-05	9.31513
ILMN_3251610	57126	CD177	CD177 molecule	-4.00208	9.06282	-12.2098	6.45495e-08	3.13665e-05	8.76804
ILMN_1788267	54866	PPP1R14D	protein phosphatase 1, regulatory (inhibitor) subunit 14D	-3.99858	9.61108	-10.06	4.97562e-07	0.000133722	6.80917
ILMN_1718173	54825	CDHR2	cadherin-related family member 2	-3.98184	9.93931	-9.50107	8.97378e-07	0.000197124	6.2312
ILMN_2278984	54827	NXPE4	neurexophilin and PC-esterase domain family, member 4	-3.95547	9.88189	-11.8663	8.75447e-08	4.0349e-05	8.48054
ILMN_2121774	653808	ZG16	zymogen granule protein 16	-3.94155	10.0836	-8.60924	2.44017e-06	0.000396737	5.24077
ILMN_1724805	53841	CDHR5	cadherin-related family member 5	-3.93846	9.55127	-10.6385	2.77734e-07	8.84832e-05	7.37561
ILMN_1791826	57111	RAB25	RAB25, member RAS oncogene family	-3.93422	9.86122	-16.9951	1.76134e-09	4.86135e-06	11.9993
ILMN_3249142	653808	ZG16	zymogen granule protein 16	-3.92074	9.73893	-9.35486	1.05187e-06	0.000218113	6.07473
ILMN_1670385	79861	TUBAL3	tubulin, alpha-like 3	-3.91342	9.30804	-9.48217	9.15889e-07	0.000198306	6.2111
ILMN_1660904	89870	TRIM15	tripartite motif containing 15	-3.90949	10.3296	-5.52634	0.000154629	0.00672403	1.04689
ILMN_1704861	4640	MYO1A	myosin IA	-3.89946	11.5451	-8.26318	3.67507e-06	0.000527751	4.83215
ILMN_1659984	4224	MEP1A	meprin A, alpha (PABA peptide hydrolase)	-3.89024	8.99917	-14.504	1.00405e-08	1.05004e-05	10.4797
ILMN_2136147	8537	BCAS1	breast carcinoma amplified sequence 1	-3.88833	9.56794	-13.729	1.82454e-08	1.62543e-05	9.93914
ILMN_1744211	255189	PLA2G4F	phospholipase A2, group IVF	-3.88645	9.53498	-14.8984	7.49058e-09	8.83486e-06	10.7415
ILMN_1677108	92291	CAPN13	calpain 13	-3.85541	9.779	-10.502	3.17909e-07	9.74117e-05	7.24483
ILMN_1706483	79098	C1orf116	chromosome 1 open reading frame 116	-3.83982	9.86383	-5.86395	9.24395e-05	0.00476635	1.57106
ILMN_1670959	1048	CEACAM5	carcinoembryonic antigen-related cell adhesion molecule 5	-3.82619	10.5204	-5.70806	0.000116994	0.00560581	1.33109
ILMN_1670064	149466	C1orf210	chromosome 1 open reading frame 210	-3.79581	9.34651	-15.8707	3.74544e-09	6.49005e-06	11.3514
ILMN_2199658	257629	ANKS4B	ankyrin repeat and sterile alpha motif domain containing 4B	-3.79286	9.59687	-13.8563	1.65065e-08	1.49826e-05	10.0304
ILMN_2041190	2150	F2RL1	coagulation factor II (thrombin) receptor-like 1	-3.78361	9.93476	-9.3276	1.08372e-06	0.000222797	6.04531
ILMN_1733042	8537	BCAS1	breast carcinoma amplified sequence 1	-3.78327	10.0771	-15.1598	6.1925e-09	8.41743e-06	10.9103
ILMN_1802192	387695	C10orf99	chromosome 10 open reading frame 99	-3.76881	10.5398	-6.10632	6.45242e-05	0.00370856	1.93706
ILMN_2167808	9032	TM4SF5	transmembrane 4 L six family member 5	-3.74951	9.80539	-6.84021	2.28037e-05	0.00175523	2.99353
ILMN_1733443	27284	SULT1B1	sulfotransferase family, cytosolic, 1B, member 1	-3.74082	9.69034	-12.2733	6.10685e-08	3.02868e-05	8.82014
ILMN_1723092	92359	CRB3	crumbs homolog 3 (Drosophila)	-3.72204	10.0207	-13.0339	3.20053e-08	2.00957e-05	9.42265
ILMN_1683470	135932	TMEM139	transmembrane protein 139	-3.70052	9.16259	-13.4932	2.2014e-08	1.65473e-05	9.7674
ILMN_1740949	64922	LRRC19	leucine rich repeat containing 19	-3.6927	9.31539	-8.40705	3.09505e-06	0.000475699	5.00375
ILMN_1730777	3880	KRT19	keratin 19	-3.66943	10.281	-10.0222	5.17332e-07	0.000136743	6.77113
ILMN_1800713	10317	B3GALT5	UDP-Gal:betaGlcNAc beta 1,3-galactosyltransferase, polypeptide 5	-3.66248	8.97599	-14.55	9.69949e-09	1.05004e-05	10.5107
ILMN_1755796	54831	BEST2	bestrophin 2	-3.63908	8.99346	-13.9536	1.52987e-08	1.41533e-05	10.0995
ILMN_2143685	1366	CLDN7	claudin 7	-3.63499	10.353	-7.08024	1.64771e-05	0.00138518	3.32254
ILMN_2074044	5357	PLS1	plastin 1	-3.63485	11.0051	-9.31745	1.09583e-06	0.000223378	6.03435
ILMN_1701009	1943	EFNA2	ephrin-A2	-3.63451	9.03824	-13.1131	2.99799e-08	1.96308e-05	9.4831
ILMN_1704196	1829	DSG2	desmoglein 2	-3.61777	10.2462	-12.7258	4.14087e-08	2.42379e-05	9.18351
ILMN_1804461	79784	MYH14	myosin, heavy chain 14, non-muscle	-3.61364	11.2539	-12.6332	4.47898e-08	2.50547e-05	9.11036
ILMN_2075800	5753	PTK6	protein tyrosine kinase 6	-3.58557	9.91926	-14.2978	1.17364e-08	1.15225e-05	10.3393
ILMN_1759206	5357	PLS1	plastin 1	-3.57959	10.2708	-9.66116	7.55792e-07	0.000176831	6.39997
ILMN_1789166	56961	SHD	Src homology 2 domain containing transforming protein D	-3.5756	10.034	-7.69126	7.43904e-06	0.000817054	4.12484
ILMN_2064725	196410	METTL7B	methyltransferase like 7B	-3.56708	9.45147	-14.2453	1.22161e-08	1.17536e-05	10.3032
ILMN_2124802	4496	MT1H	metallothionein 1H	-3.56638	9.61876	-14.3059	1.16644e-08	1.15225e-05	10.3449
ILMN_1733998	10170	DHRS9	dehydrogenase/reductase (SDR family) member 9	-3.56573	9.07905	-16.6555	2.20101e-09	4.9874e-06	11.8098
ILMN_2232463	80117	ARL14	ADP-ribosylation factor-like 14	-3.5653	10.8478	-5.62575	0.000132672	0.00611345	1.20296
ILMN_1813350	3291	HSD11B2	hydroxysteroid (11-beta) dehydrogenase 2	-3.55919	10.1697	-8.14878	4.21957e-06	0.000578321	4.69392
ILMN_1718984	8857	FCGBP	Fc fragment of IgG binding protein	-3.55719	10.1212	-7.38212	1.10614e-05	0.0010434	3.72514
ILMN_1713952	55765	C1orf106	chromosome 1 open reading frame 106	-3.5372	9.92487	-6.07749	6.73141e-05	0.00382775	1.89399
ILMN_1755414	283422	C12orf36	chromosome 12 open reading frame 36	-3.52719	9.74631	-5.22499	0.000248099	0.00933173	0.565045
ILMN_1755897	7364	UGT2B7	UDP glucuronosyltransferase 2 family, polypeptide B7	-3.51397	9.37715	-6.07434	6.76269e-05	0.00383141	1.88927
ILMN_1710619	55018	LINC00483	long intergenic non-protein coding RNA 483	-3.51241	9.01813	-8.19932	3.96903e-06	0.000555053	4.75518
ILMN_3251676	440603	BCL2L15	BCL2-like 15	-3.50644	9.54141	-10.2721	4.00528e-07	0.000114692	7.02053
ILMN_2111932	347735	SERINC2	serine incorporator 2	-3.50638	10.8669	-8.60891	2.4411e-06	0.000396737	5.24039
ILMN_1664855	81706	PPP1R14C	protein phosphatase 1, regulatory (inhibitor) subunit 14C	-3.49853	9.37195	-9.5321	8.67847e-07	0.00019372	6.26412
ILMN_1680757	389816	LRRC26	leucine rich repeat containing 26	-3.49671	9.91174	-9.19259	1.25754e-06	0.00024592	5.89844
ILMN_1665372	5349	FXYD3	FXYD domain containing ion transport regulator 3	-3.49122	10.146	-7.42574	1.04521e-05	0.00100662	3.7823
ILMN_2181064	57733	GBA3	glucosidase, beta, acid 3 (cytosolic)	-3.47834	9.1915	-10.6754	2.67818e-07	8.73533e-05	7.41075
ILMN_1685387	5284	PIGR	polymeric immunoglobulin receptor	-3.47591	10.4317	-5.90366	8.71031e-05	0.00457746	1.63161
ILMN_2171481	120400	NXPE1	neurexophilin and PC-esterase domain family, member 1	-3.47364	10.0575	-8.34017	3.3514e-06	0.000490641	4.92429
ILMN_1731433	26	ABP1	amiloride binding protein 1 (amine oxidase (copper-containing))	-3.45942	10.918	-7.85358	6.0671e-06	0.000729933	4.32976
ILMN_1664350	57733	GBA3	glucosidase, beta, acid 3 (cytosolic)	-3.456	8.84742	-10.9234	2.10408e-07	7.49785e-05	7.64342
ILMN_1683263	7103	TSPAN8	tetraspanin 8	-3.44955	10.0894	-9.33252	1.07789e-06	0.000222549	6.05063
ILMN_1781745	401546	C9orf152	chromosome 9 open reading frame 152	-3.42785	10.7053	-9.72869	7.03456e-07	0.000169002	6.47038
ILMN_1763749	2980	GUCA2A	guanylate cyclase activator 2A (guanylin)	-3.41172	11.4659	-8.82111	1.91062e-06	0.000333023	5.48405
ILMN_2196232	149466	C1orf210	chromosome 1 open reading frame 210	-3.4049	9.18421	-9.30567	1.1101e-06	0.000225331	6.02159
ILMN_2319664	27035	NOX1	NADPH oxidase 1	-3.38913	9.17791	-7.85129	6.08442e-06	0.000729933	4.3269
ILMN_1795257	2875	GPT	glutamic-pyruvate transaminase (alanine aminotransferase)	-3.38327	10.6933	-8.74456	2.08611e-06	0.00035714	5.39674
ILMN_2199439	760	CA2	carbonic anhydrase II	-3.3775	11.1793	-6.69662	2.77941e-05	0.00203206	2.79287
ILMN_1789096	200931	SLC51A	solute carrier family 51, alpha subunit	-3.37046	9.12773	-6.16468	5.92443e-05	0.00348846	2.02393
ILMN_2144663	2984	GUCY2C	guanylate cyclase 2C (heat stable enterotoxin receptor)	-3.36369	10.1988	-7.81665	6.35348e-06	0.000748305	4.28343
ILMN_1775587	415117	STX19	syntaxin 19	-3.36067	11.15	-7.65359	7.80278e-06	0.000832302	4.07681
ILMN_1763491	1159	CKMT1B	creatine kinase, mitochondrial 1B	-3.36065	9.66402	-8.09229	4.51985e-06	0.000605672	4.62507
ILMN_1671058	1045	CDX2	caudal type homeobox 2	-3.35819	9.75185	-9.96377	5.49663e-07	0.000143407	6.71192
ILMN_1813561	85477	SCIN	scinderin	-3.35387	8.98682	-12.3689	5.61945e-08	2.87591e-05	8.8982
ILMN_2383229	29974	A1CF	APOBEC1 complementation factor	-3.31611	8.88487	-5.85825	9.32345e-05	0.00479704	1.56233
ILMN_1685699	5646	PRSS3	protease, serine, 3	-3.29867	10.9704	-6.56246	3.35206e-05	0.00235413	2.60276
ILMN_1762561	8399	PLA2G10	phospholipase A2, group X	-3.29591	10.7487	-6.51346	3.59156e-05	0.00246124	2.53269
ILMN_1729170	10223	GPA33	glycoprotein A33 (transmembrane)	-3.29427	9.30831	-13.2072	2.77518e-08	1.91756e-05	9.5544
ILMN_3244114	79154	DHRS11	dehydrogenase/reductase (SDR family) member 11	-3.28774	10.1126	-9.37657	1.02722e-06	0.000214854	6.09811
ILMN_1812494	9615	GDA	guanine deaminase	-3.28551	8.94723	-13.2665	2.64415e-08	1.89905e-05	9.59897
ILMN_2361920	10110	SGK2	serum/glucocorticoid regulated kinase 2	-3.28533	9.80835	-13.5634	2.08104e-08	1.64119e-05	9.81891
ILMN_1692861	79799	UGT2A3	UDP glucuronosyltransferase 2 family, polypeptide A3	-3.27322	8.57913	-16.9457	1.81895e-09	4.86135e-06	11.972
ILMN_2371724	634	CEACAM1	carcinoembryonic antigen-related cell adhesion molecule 1 (biliary glycoprotein)	-3.26206	10.0314	-8.12768	4.32914e-06	0.000589977	4.66825
ILMN_1746801	57530	CGN	cingulin	-3.26131	11.1909	-7.39776	1.08387e-05	0.00102641	3.74567
ILMN_1789846	3694	ITGB6	integrin, beta 6	-3.25896	8.78417	-8.95976	1.63191e-06	0.00030079	5.64051
ILMN_1728009	134285	TMEM171	transmembrane protein 171	-3.25497	9.67315	-6.90599	2.08455e-05	0.00164484	3.08449
ILMN_1715612	92736	OTOP2	otopetrin 2	-3.25339	8.78618	-6.80087	2.40679e-05	0.0018306	2.93884
ILMN_1673113	2150	F2RL1	coagulation factor II (thrombin) receptor-like 1	-3.25079	9.17361	-11.7618	9.61914e-08	4.32475e-05	8.3913
ILMN_1792744	9058	SLC13A2	solute carrier family 13 (sodium-dependent dicarboxylate transporter), member 2	-3.24928	9.04149	-7.61279	8.2184e-06	0.00085762	4.02457
ILMN_1806561	8856	NR1I2	nuclear receptor subfamily 1, group I, member 2	-3.22034	8.926	-11.0347	1.89116e-07	6.9373e-05	7.746
ILMN_1720433	131177	FAM3D	family with sequence similarity 3, member D	-3.21598	11.7383	-7.74101	6.98624e-06	0.000790793	4.188
ILMN_1658301	54854	FAM83E	family with sequence similarity 83, member E	-3.21539	9.40811	-6.53463	3.48591e-05	0.00241986	2.56301
ILMN_2125395	84873	GPR128	G protein-coupled receptor 128	-3.21098	8.98759	-15.3444	5.42359e-09	7.90644e-06	11.0273
ILMN_1746676	9073	CLDN8	claudin 8	-3.21091	8.71359	-8.95979	1.63186e-06	0.00030079	5.64053
ILMN_1694034	3960	LGALS4	lectin, galactoside-binding, soluble, 4	-3.1977	9.52975	-6.71441	2.71168e-05	0.00200015	2.8179
ILMN_1748685	11074	TRIM31	tripartite motif containing 31	-3.18618	10.5399	-8.61842	2.41421e-06	0.000395036	5.25142
ILMN_1716815	634	CEACAM1	carcinoembryonic antigen-related cell adhesion molecule 1 (biliary glycoprotein)	-3.18336	12.5229	-7.90181	5.71381e-06	0.000706394	4.39
ILMN_1673261	79574	EPS8L3	EPS8-like 3	-3.18089	9.69277	-6.13233	6.21115e-05	0.00361306	1.97584
ILMN_1778964	53405	CLIC5	chloride intracellular channel 5	-3.16162	10.1826	-14.8301	7.8765e-09	8.83486e-06	10.6968
ILMN_1811729	23624	CBLC	Cbl proto-oncogene, E3 ubiquitin protein ligase C	-3.16145	8.91619	-12.4506	5.23651e-08	2.75464e-05	8.96433
ILMN_1766650	3169	FOXA1	forkhead box A1	-3.15623	9.14726	-12.5608	4.76428e-08	2.60449e-05	9.05271
ILMN_1803528	79782	LRRC31	leucine rich repeat containing 31	-3.14594	9.12192	-7.13508	1.53136e-05	0.00131552	3.3966
ILMN_1679194	7364	UGT2B7	UDP glucuronosyltransferase 2 family, polypeptide B7	-3.14281	9.26356	-6.02069	7.31946e-05	0.00406602	1.80874
ILMN_3239643	389332	LOC389332	uncharacterized LOC389332	-3.14262	8.84691	-15.0702	6.60752e-09	8.41743e-06	10.8529
ILMN_1722869	79849	PDZD3	PDZ domain containing 3	-3.14201	9.17571	-15.8078	3.91235e-09	6.49005e-06	11.3135
ILMN_2189675	646962	HRCT1	histidine rich carboxyl terminus 1	-3.14186	9.43512	-5.84926	9.45017e-05	0.00481588	1.54858
ILMN_1752502	80201	HKDC1	hexokinase domain containing 1	-3.14096	9.30249	-7.2933	1.24231e-05	0.00112975	3.60796
ILMN_1753584	3856	KRT8	keratin 8	-3.13526	11.1824	-7.76061	6.81598e-06	0.00078328	4.21281
ILMN_1806386	54827	NXPE4	neurexophilin and PC-esterase domain family, member 4	-3.13374	10.3602	-7.42497	1.04626e-05	0.00100662	3.78129
ILMN_2223056	347853	TBX10	T-box 10	-3.11883	9.26257	-9.08537	1.41697e-06	0.000269432	5.78039
ILMN_1732398	4246	SCGB2A1	secretoglobin, family 2A, member 1	-3.09975	9.25883	-18.2021	8.23783e-10	4.81335e-06	12.6336
ILMN_1749180	54845	ESRP1	epithelial splicing regulatory protein 1	-3.09954	9.47194	-10.8059	2.35764e-07	8.10135e-05	7.53381
ILMN_3249032	4072	EPCAM	epithelial cell adhesion molecule	-3.09297	10.4946	-5.77909	0.000105043	0.00521498	1.44086
ILMN_1784967	54566	EPB41L4B	erythrocyte membrane protein band 4.1 like 4B	-3.07863	9.20686	-8.22557	3.84524e-06	0.000542473	4.78688
ILMN_1705861	10053	AP1M2	adaptor-related protein complex 1, mu 2 subunit	-3.07672	9.49336	-12.1066	7.06847e-08	3.40043e-05	8.68256
ILMN_1759117	7504	XK	X-linked Kx blood group (McLeod syndrome)	-3.07098	10.0329	-12.4537	5.22297e-08	2.75464e-05	8.96675
ILMN_1788394	284076	TTLL6	tubulin tyrosine ligase-like family, member 6	-3.04442	9.26011	-11.6271	1.08728e-07	4.79203e-05	8.27498
ILMN_1791580	5349	FXYD3	FXYD domain containing ion transport regulator 3	-3.03886	8.88372	-8.87523	1.79617e-06	0.000321221	5.54538
ILMN_1724375	140453	MUC17	mucin 17, cell surface associated	-3.03702	9.75455	-8.24519	3.75543e-06	0.00053609	4.81052
ILMN_1730977	80736	SLC44A4	solute carrier family 44, member 4	-3.0345	10.008	-7.45598	1.00508e-05	0.000976797	3.82178
ILMN_1692223	3934	LCN2	lipocalin 2	-3.02916	9.8502	-7.05793	1.69771e-05	0.00140088	3.2923
ILMN_1776516	3706	ITPKA	inositol-trisphosphate 3-kinase A	-3.02261	9.79995	-7.98128	5.17891e-06	0.000662612	4.48863
ILMN_1806710	83715	ESPN	espin	-3.01462	11.2489	-9.70326	7.22695e-07	0.000171265	6.44392
ILMN_1686573	1672	DEFB1	defensin, beta 1	-3.0109	8.94378	-8.93021	1.68742e-06	0.000306328	5.60734
ILMN_1663119	1824	DSC2	desmocollin 2	-3.01048	9.58429	-10.8958	2.16087e-07	7.53281e-05	7.61779
ILMN_1719250	80736	SLC44A4	solute carrier family 44, member 4	-3.00881	9.97864	-7.08982	1.62672e-05	0.00137292	3.3355
ILMN_1659610	27134	TJP3	tight junction protein 3	-3.00813	8.91587	-5.91399	8.5769e-05	0.00453787	1.64733
ILMN_1814296	140803	TRPM6	transient receptor potential cation channel, subfamily M, member 6	-3.00472	10.5156	-12.6428	4.4428e-08	2.50547e-05	9.11792
ILMN_1683923	4496	MT1H	metallothionein 1H	-3.00013	9.29522	-10.3813	3.58716e-07	0.00010586	7.12768
ILMN_1670903	10	NAT2	N-acetyltransferase 2 (arylamine N-acetyltransferase)	-2.99568	8.72836	-16.6049	2.27617e-09	4.9874e-06	11.7811
ILMN_1734897	8671	SLC4A4	solute carrier family 4, sodium bicarbonate cotransporter, member 4	-2.99377	10.268	-5.52702	0.000154467	0.00672403	1.04796
ILMN_1756502	91464	ISX	intestine-specific homeobox	-2.99323	8.84257	-11.3865	1.35725e-07	5.55573e-05	8.06369
ILMN_1764508	5753	PTK6	protein tyrosine kinase 6	-2.98491	9.67788	-5.28762	0.000224644	0.00870827	0.666249
ILMN_1770940	999	CDH1	cadherin 1, type 1, E-cadherin (epithelial)	-2.97977	9.02355	-11.0284	1.90244e-07	6.9373e-05	7.74029
ILMN_2161330	25803	SPDEF	SAM pointed domain containing ets transcription factor	-2.97225	9.26152	-6.8979	2.10764e-05	0.00165134	3.07334
ILMN_2281502	10170	DHRS9	dehydrogenase/reductase (SDR family) member 9	-2.96843	9.57647	-10.0353	5.1038e-07	0.000136405	6.78435
ILMN_2050246	155465	AGR3	anterior gradient 3 homolog (Xenopus laevis)	-2.95916	9.34294	-10.643	2.7651e-07	8.84832e-05	7.37988
ILMN_1760087	1811	SLC26A3	solute carrier family 26, member 3	-2.95827	11.8342	-5.32217	0.000212716	0.00835825	0.721855
ILMN_2379920	54827	NXPE4	neurexophilin and PC-esterase domain family, member 4	-2.95501	9.56055	-9.81042	6.4529e-07	0.000158701	6.55498
ILMN_2205622	4583	MUC2	mucin 2, oligomeric mucus/gel-forming	-2.95447	9.32863	-7.25818	1.30101e-05	0.00117205	3.56134
ILMN_1691572	7263	TST	thiosulfate sulfurtransferase (rhodanese)	-2.95293	10.9192	-8.02698	4.89589e-06	0.000639462	4.54498
ILMN_1704500	55620	STAP2	signal transducing adaptor family member 2	-2.9475	10.2896	-7.09833	1.60832e-05	0.00135978	3.34701
ILMN_2255256	91862	MARVELD3	MARVEL domain containing 3	-2.94742	9.05847	-8.75942	2.05074e-06	0.000352338	5.41374
ILMN_1696119	6717	SRI	sorcin	-2.93427	8.68817	-12.7142	4.18182e-08	2.42379e-05	9.17435
ILMN_1701170	8538	BARX2	BARX homeobox 2	-2.92896	9.06602	-15.116	6.39193e-09	8.41743e-06	10.8822
ILMN_1761789	766	CA7	carbonic anhydrase VII	-2.92527	8.63276	-8.01441	4.97208e-06	0.000644722	4.5295
ILMN_1809613	25791	NGEF	neuronal guanine nucleotide exchange factor	-2.92275	9.59772	-6.66052	2.92244e-05	0.00211731	2.74197
ILMN_1811593	152519	NIPAL1	NIPA-like domain containing 1	-2.91818	10.3382	-6.34821	4.54338e-05	0.00290264	2.29384
ILMN_2329667	4648	MYO7B	myosin VIIB	-2.91336	9.27244	-7.3259	1.19036e-05	0.00108875	3.65109
ILMN_1806310	29974	A1CF	APOBEC1 complementation factor	-2.90728	8.8201	-15.5976	4.53224e-09	7.26775e-06	11.185
ILMN_1724832	58495	OVOL2	ovo-like 2 (Drosophila)	-2.90401	8.87535	-7.7033	7.32665e-06	0.00081214	4.14016
ILMN_2072568	9073	CLDN8	claudin 8	-2.89913	8.58919	-13.6567	1.93205e-08	1.64119e-05	9.88686
ILMN_3251672	1829	DSG2	desmoglein 2	-2.88818	11.6073	-6.27333	5.06027e-05	0.00311297	2.18429
ILMN_3251409	5145	PDE6A	phosphodiesterase 6A, cGMP-specific, rod, alpha	-2.87796	8.75377	-10.0638	4.95614e-07	0.000133722	6.813
ILMN_2113333	284194	LGALS9B	lectin, galactoside-binding, soluble, 9B	-2.86857	9.48614	-9.76539	6.76667e-07	0.000165241	6.50845
ILMN_1703075	5697	PYY	peptide YY	-2.86643	9.683	-5.4931	0.000162805	0.00696989	0.994377
ILMN_1720998	771	CA12	carbonic anhydrase XII	-2.85956	11.9428	-5.8666	9.20734e-05	0.0047659	1.5751
ILMN_1765355	27035	NOX1	NADPH oxidase 1	-2.85595	8.995	-6.81311	2.36665e-05	0.00180927	2.95589
ILMN_1662795	760	CA2	carbonic anhydrase II	-2.85543	12.2588	-6.16279	5.94083e-05	0.00348864	2.02112
ILMN_1774071	57126	CD177	CD177 molecule	-2.84354	8.61152	-9.27145	1.15264e-06	0.000232984	5.98447
ILMN_2249018	389816	LRRC26	leucine rich repeat containing 26	-2.8322	11.473	-5.31468	0.000215243	0.00842528	0.709819
ILMN_1770479	4008	LMO7	LIM domain 7	-2.82116	10.0894	-17.4983	1.27547e-09	4.81335e-06	12.271
ILMN_1666536	23584	VSIG2	V-set and immunoglobulin domain containing 2	-2.81494	11.3275	-5.63382	0.000131041	0.00605571	1.21556
ILMN_3241149	653567	TMEM236	transmembrane protein 236	-2.80903	8.9003	-11.0911	1.79201e-07	6.72989e-05	7.7977
ILMN_1740671	474	ATOH1	atonal homolog 1 (Drosophila)	-2.80171	8.93649	-8.92398	1.69937e-06	0.000307337	5.60034
ILMN_1758731	1573	CYP2J2	cytochrome P450, family 2, subfamily J, polypeptide 2	-2.79175	10.2919	-8.8089	1.93752e-06	0.000336492	5.47017
ILMN_1805519	100133941	CD24	CD24 molecule	-2.77759	10.6223	-10.6236	2.81829e-07	8.91972e-05	7.36145
ILMN_1730117	79838	TMC5	transmembrane channel-like 5	-2.7652	8.67915	-16.5351	2.38448e-09	4.9874e-06	11.7413
ILMN_1719883	57834	CYP4F11	cytochrome P450, family 4, subfamily F, polypeptide 11	-2.76358	9.57456	-6.51963	3.5604e-05	0.00245387	2.54154
ILMN_1708580	10158	PDZK1IP1	PDZK1 interacting protein 1	-2.75964	9.08387	-9.83494	6.2887e-07	0.000155944	6.58022
ILMN_1799105	1308	COL17A1	collagen, type XVII, alpha 1	-2.75391	8.66906	-19.2347	4.46062e-10	3.57645e-06	13.1312
ILMN_2341548	4645	MYO5B	myosin VB	-2.73572	8.92134	-7.88679	5.82142e-06	0.000712599	4.37127
ILMN_1755942	338557	FFAR4	free fatty acid receptor 4	-2.73494	8.67959	-7.81557	6.362e-06	0.000748305	4.28208
ILMN_2375992	6692	SPINT1	serine peptidase inhibitor, Kunitz type 1	-2.73404	10.2205	-10.6825	2.65965e-07	8.73533e-05	7.41746
ILMN_3247350	100048912	CDKN2B-AS1	CDKN2B antisense RNA 1	-2.73353	9.60385	-7.9051	5.69052e-06	0.000706394	4.3941
ILMN_3245062	57619	SHROOM3	shroom family member 3	-2.73122	9.48539	-8.93846	1.67172e-06	0.000304627	5.61661
ILMN_1668052	3170	FOXA2	forkhead box A2	-2.72335	9.71507	-6.10358	6.4784e-05	0.00371905	1.93298
ILMN_3243914	100124692	LOC100124692	maltase-glucoamylase (alpha-glucosidase) pseudogene	-2.72121	8.55704	-14.8266	7.89696e-09	8.83486e-06	10.6944
ILMN_2078592	84830	ADTRP	androgen-dependent TFPI-regulating protein	-2.72092	10.8066	-7.57108	8.66801e-06	0.000883458	3.97094
ILMN_2386973	5318	PKP2	plakophilin 2	-2.71959	10.3406	-11.3154	1.45036e-07	5.83394e-05	8.0003
ILMN_1716616	91862	MARVELD3	MARVEL domain containing 3	-2.71577	8.88571	-5.89257	8.85599e-05	0.00462829	1.61472
ILMN_1811632	2330	FMO5	flavin containing monooxygenase 5	-2.71323	9.19295	-10.908	2.13561e-07	7.52729e-05	7.62911
ILMN_1754476	89870	TRIM15	tripartite motif containing 15	-2.70737	8.98322	-5.29657	0.000221487	0.0086206	0.680675
ILMN_1666109	4151	MB	myoglobin	-2.7031	8.59493	-17.4456	1.31883e-09	4.81335e-06	12.243
ILMN_1711124	NA	NA	NA	-2.70092	10.2075	-7.50876	9.38937e-06	0.000924433	3.8904
ILMN_2062714	5729	PTGDR	prostaglandin D2 receptor (DP)	-2.69803	9.05514	-8.16779	4.12336e-06	0.00057165	4.71701
ILMN_3307602	284656	EPHA10	EPH receptor A10	-2.69634	8.96969	-13.1317	2.9526e-08	1.96308e-05	9.4972
ILMN_1808487	84647	PLA2G12B	phospholipase A2, group XIIB	-2.69545	9.28516	-13.5815	2.05119e-08	1.64119e-05	9.83213
ILMN_1779517	158158	RASEF	RAS and EF-hand domain containing	-2.69215	9.45013	-9.65939	7.57212e-07	0.000176831	6.39813
ILMN_2061537	54576	UGT1A8	UDP glucuronosyltransferase 1 family, polypeptide A8	-2.68098	8.5961	-5.78934	0.000103428	0.00515608	1.45665
ILMN_1738849	6549	SLC9A2	solute carrier family 9, subfamily A (NHE2, cation proton antiporter 2), member 2	-2.68076	9.50901	-9.94708	5.59288e-07	0.000144654	6.69495
ILMN_1731349	3209	HOXA13	homeobox A13	-2.6769	10.0653	-5.65609	0.000126649	0.00590404	1.2503
ILMN_1815619	1044	CDX1	caudal type homeobox 1	-2.67179	10.8199	-7.41073	1.06577e-05	0.00101728	3.76265
ILMN_1785413	9914	ATP2C2	ATPase, Ca++ transporting, type 2C, member 2	-2.67177	8.8142	-6.51786	3.56932e-05	0.0024565	2.539
ILMN_3224926	54502	RBM47	RNA binding motif protein 47	-2.67163	10.3528	-7.42619	1.0446e-05	0.00100662	3.78288
ILMN_1655614	1832	DSP	desmoplakin	-2.67071	10.8287	-5.44891	0.000174389	0.00726978	0.924329
ILMN_1805410	84419	C15orf48	chromosome 15 open reading frame 48	-2.669	11.4888	-6.97262	1.90443e-05	0.00153204	3.17601
ILMN_2387224	1510	CTSE	cathepsin E	-2.66828	8.52913	-8.03979	4.81957e-06	0.000635219	4.56073
ILMN_1738657	23314	SATB2	SATB homeobox 2	-2.66729	10.1947	-8.06027	4.70016e-06	0.000626082	4.58588
ILMN_1752813	54578	UGT1A6	UDP glucuronosyltransferase 1 family, polypeptide A6	-2.65304	8.62265	-7.36598	1.12965e-05	0.0010586	3.70392
ILMN_2093343	51316	PLAC8	placenta-specific 8	-2.64849	12.5409	-8.38803	3.16573e-06	0.00047741	4.98121
ILMN_1758039	337959	KRTAP13-2	keratin associated protein 13-2	-2.64764	8.50164	-10.1624	4.47858e-07	0.000123115	6.9118
ILMN_1725338	137075	CLDN23	claudin 23	-2.64249	12.1636	-5.61226	0.000135446	0.00620561	1.18187
ILMN_1668946	10083	USH1C	Usher syndrome 1C (autosomal recessive, severe)	-2.63413	9.92775	-5.86395	9.24399e-05	0.00476635	1.57105
ILMN_1659749	1832	DSP	desmoplakin	-2.63326	9.62754	-6.4347	4.01558e-05	0.00266451	2.41933
ILMN_1740923	113278	SLC52A3	solute carrier family 52, riboflavin transporter, member 3	-2.62938	9.50685	-7.17615	1.45e-05	0.00126597	3.45179
ILMN_2323338	8856	NR1I2	nuclear receptor subfamily 1, group I, member 2	-2.62428	8.99736	-11.1509	1.69314e-07	6.41352e-05	7.85214
ILMN_1722158	838	CASP5	caspase 5, apoptosis-related cysteine peptidase	-2.60677	9.7368	-6.74884	2.58558e-05	0.00192895	2.86619
ILMN_2045849	6476	SI	sucrase-isomaltase (alpha-glucosidase)	-2.5984	8.4249	-15.0616	6.64898e-09	8.41743e-06	10.8473
ILMN_1679051	5801	PTPRR	protein tyrosine phosphatase, receptor type, R	-2.59425	9.73611	-7.29158	1.24513e-05	0.00113018	3.60568
ILMN_1719581	127294	MYOM3	myomesin 3	-2.5911	8.92173	-5.33248	0.000209287	0.00828789	0.738416
ILMN_1794951	283375	SLC39A5	solute carrier family 39 (metal ion transporter), member 5	-2.58852	9.78624	-7.6386	7.95285e-06	0.000836172	4.05764
ILMN_2063168	7851	MALL	mal, T-cell differentiation protein-like	-2.58808	9.59987	-7.46909	9.88203e-06	0.00096429	3.83885
ILMN_1803219	147798	TMC4	transmembrane channel-like 4	-2.58142	10.7302	-6.28962	4.94268e-05	0.00306414	2.2082
ILMN_2413833	27324	TOX3	TOX high mobility group box family member 3	-2.57875	9.12468	-10.4484	3.35377e-07	0.000101472	7.19296
ILMN_1695631	63928	CHP2	calcineurin-like EF-hand protein 2	-2.56632	9.83911	-6.21801	5.48212e-05	0.00330901	2.10286
ILMN_2273911	51703	ACSL5	acyl-CoA synthetase long-chain family member 5	-2.56245	8.83249	-15.5185	4.79236e-09	7.43697e-06	11.1361
ILMN_1694589	85315	PAQR8	progestin and adipoQ receptor family member VIII	-2.55826	10.6453	-7.87522	5.90578e-06	0.000718971	4.35683
ILMN_2198239	3081	HGD	homogentisate 1,2-dioxygenase	-2.5471	9.84831	-7.15061	1.50004e-05	0.00130257	3.41749
ILMN_1797219	1179	CLCA1	chloride channel accessory 1	-2.5362	10.8855	-5.8525	9.40423e-05	0.00481286	1.55355
ILMN_1794729	54474	KRT20	keratin 20	-2.53611	11.6668	-5.41309	0.000184417	0.00754402	0.867345
ILMN_1752935	161291	TMEM30B	transmembrane protein 30B	-2.53002	9.22266	-6.91732	2.05268e-05	0.00162415	3.1001
ILMN_1754247	6519	SLC3A1	solute carrier family 3 (cystine, dibasic and neutral amino acid transporters, activator of cystine, dibasic and neutral amino acid transport), member 1	-2.5296	9.05961	-7.9257	5.54702e-06	0.000694923	4.41974
ILMN_2187206	55359	STYK1	serine/threonine/tyrosine kinase 1	-2.52351	9.68323	-9.55498	8.46747e-07	0.000192782	6.28832
ILMN_1814686	53630	BCMO1	beta-carotene 15,15'-monooxygenase 1	-2.52337	8.61532	-9.72912	7.03141e-07	0.000169002	6.47082
ILMN_1703205	1908	EDN3	endothelin 3	-2.52312	8.38736	-17.8185	1.04334e-09	4.81335e-06	12.4384
ILMN_3235709	6928	HNF1B	HNF1 homeobox B	-2.51523	8.6004	-8.23716	3.7919e-06	0.000538103	4.80086
ILMN_1690923	10753	CAPN9	calpain 9	-2.51396	8.76222	-6.81227	2.36938e-05	0.00180927	2.95472
ILMN_1693192	5266	PI3	peptidase inhibitor 3, skin-derived	-2.51218	10.0322	-5.60214	0.000137568	0.00624965	1.16603
ILMN_3239937	152195	NUDT16P1	nudix (nucleoside diphosphate linked moiety X)-type motif 16 pseudogene 1	-2.51139	9.99302	-7.02075	1.7847e-05	0.00144783	3.24173
ILMN_3307874	55057	AIM1L	absent in melanoma 1-like	-2.51101	9.11155	-5.65874	0.000126135	0.00589697	1.25444
ILMN_1741465	5794	PTPRH	protein tyrosine phosphatase, receptor type, H	-2.49061	10.2122	-6.36965	4.40603e-05	0.00284511	2.32504
ILMN_1770653	114569	MAL2	mal, T-cell differentiation protein 2 (gene/pseudogene)	-2.48548	8.75464	-7.14029	1.52078e-05	0.00130877	3.40361
ILMN_1815937	202915	TMEM184A	transmembrane protein 184A	-2.48128	8.94789	-13.225	2.73522e-08	1.91756e-05	9.56777
ILMN_2053536	54933	RHBDL2	rhomboid, veinlet-like 2 (Drosophila)	-2.48067	8.84308	-10.3666	3.64054e-07	0.000106143	7.11333
ILMN_2381257	1824	DSC2	desmocollin 2	-2.48049	11.3766	-15.4454	5.04715e-09	7.5876e-06	11.0906
ILMN_1669172	5801	PTPRR	protein tyrosine phosphatase, receptor type, R	-2.47626	8.63169	-14.8322	7.86446e-09	8.83486e-06	10.6981
ILMN_1800739	10653	SPINT2	serine peptidase inhibitor, Kunitz type, 2	-2.4759	10.4438	-5.58554	0.000141128	0.00632733	1.14
ILMN_1723134	646962	HRCT1	histidine rich carboxyl terminus 1	-2.47459	9.25034	-6.48433	3.74252e-05	0.0025358	2.49087
ILMN_2362477	11074	TRIM31	tripartite motif containing 31	-2.46544	9.15198	-5.30667	0.000217981	0.00851863	0.696933
ILMN_1662949	388581	FAM132A	family with sequence similarity 132, member A	-2.46041	9.06349	-13.6615	1.92473e-08	1.64119e-05	9.89033
ILMN_2052373	64284	RAB17	RAB17, member RAS oncogene family	-2.46	11.4919	-7.36502	1.13106e-05	0.0010586	3.70266
ILMN_2059689	113452	TMEM54	transmembrane protein 54	-2.4303	12.4976	-10.7213	2.56044e-07	8.61364e-05	7.45418
ILMN_1713995	6337	SCNN1A	sodium channel, non-voltage-gated 1 alpha subunit	-2.42383	12.3642	-5.67924	0.000122248	0.00574874	1.28634
ILMN_2410612	1755	DMBT1	deleted in malignant brain tumors 1	-2.42316	8.49521	-9.2082	1.23598e-06	0.000243686	5.91552
ILMN_1717793	64073	C19orf33	chromosome 19 open reading frame 33	-2.42064	11.5097	-6.93256	2.01062e-05	0.00159967	3.12106
ILMN_1682661	651	BMP3	bone morphogenetic protein 3	-2.41973	8.78428	-9.49344	9.04805e-07	0.000197852	6.22309
ILMN_1737076	11148	HHLA2	HERV-H LTR-associating 2	-2.41935	8.40754	-10.2169	4.23644e-07	0.000119577	6.96593
ILMN_2376723	1030	CDKN2B	cyclin-dependent kinase inhibitor 2B (p15, inhibits CDK4)	-2.41302	10.9914	-5.78387	0.000104287	0.00518277	1.44823
ILMN_1653026	51316	PLAC8	placenta-specific 8	-2.41262	11.5075	-9.0484	1.47688e-06	0.000278621	5.7394
ILMN_1736527	29842	TFCP2L1	transcription factor CP2-like 1	-2.39267	9.54649	-10.6403	2.77242e-07	8.84832e-05	7.37732
ILMN_1724941	64866	CDCP1	CUB domain containing protein 1	-2.38924	11.8277	-7.51491	9.31548e-06	0.000920205	3.89836
ILMN_1691264	51471	NAT8B	N-acetyltransferase 8B (GCN5-related, putative, gene/pseudogene)	-2.38625	9.90927	-6.45885	3.88015e-05	0.00260047	2.45419
ILMN_1728787	155465	AGR3	anterior gradient 3 homolog (Xenopus laevis)	-2.376	9.18911	-6.75809	2.55281e-05	0.00191289	2.87913
ILMN_2353161	10232	MSLN	mesothelin	-2.37537	9.57352	-5.39987	0.000188272	0.00765612	0.846263
ILMN_1740717	126	ADH1C	alcohol dehydrogenase 1C (class I), gamma polypeptide	-2.3679	10.0671	-5.28421	0.000225859	0.00873424	0.660753
ILMN_1744614	55200	PLEKHG6	pleckstrin homology domain containing, family G (with RhoGef domain) member 6	-2.35614	10.7736	-6.35137	4.5229e-05	0.00290111	2.29843
ILMN_1690464	159371	SLC35G1	solute carrier family 35, member G1	-2.35593	8.60394	-9.38395	1.01899e-06	0.000214172	6.10604
ILMN_1718766	4494	MT1F	metallothionein 1F	-2.35236	11.9216	-8.39539	3.13819e-06	0.000476785	4.98994
ILMN_2178492	8529	CYP4F2	cytochrome P450, family 4, subfamily F, polypeptide 2	-2.35223	8.22234	-7.59835	8.37114e-06	0.000869784	4.00603
ILMN_2083946	7039	TGFA	transforming growth factor, alpha	-2.34777	8.8297	-7.12356	1.55505e-05	0.00133111	3.38108
ILMN_1795838	55286	C4orf19	chromosome 4 open reading frame 19	-2.3462	8.58977	-5.72801	0.000113499	0.00549857	1.36199
ILMN_1699254	57475	PLEKHH1	pleckstrin homology domain containing, family H (with MyTH4 domain) member 1	-2.33643	8.89927	-9.24808	1.18271e-06	0.000237113	5.95904
ILMN_1712786	23382	AHCYL2	adenosylhomocysteinase-like 2	-2.33051	9.8031	-6.95185	1.95872e-05	0.00156808	3.14755
ILMN_2183216	51567	TDP2	tyrosyl-DNA phosphodiesterase 2	-2.32798	11.5932	-11.7872	9.40041e-08	4.26628e-05	8.4131
ILMN_1757099	79949	PLEKHS1	pleckstrin homology domain containing, family S member 1	-2.32654	9.04252	-5.68747	0.000120721	0.00570486	1.29914
ILMN_1697491	79899	PRR5L	proline rich 5 like	-2.32172	11.8329	-8.43753	2.98528e-06	0.000463268	5.03979
ILMN_1758816	7368	UGT8	UDP glycosyltransferase 8	-2.32163	9.81617	-7.41592	1.05861e-05	0.00101246	3.76945
ILMN_1782389	3898	LAD1	ladinin 1	-2.31626	12.6383	-6.49987	3.66114e-05	0.00249738	2.5132
ILMN_1716468	152195	NUDT16P1	nudix (nucleoside diphosphate linked moiety X)-type motif 16 pseudogene 1	-2.31047	8.89491	-8.90452	1.73732e-06	0.000312914	5.57843
ILMN_1723042	1365	CLDN3	claudin 3	-2.30451	10.0922	-5.91738	8.53368e-05	0.00453737	1.65248
ILMN_1734550	6550	SLC9A3	solute carrier family 9, subfamily A (NHE3, cation proton antiporter 3), member 3	-2.29844	8.43973	-6.99727	1.84206e-05	0.00148934	3.20971
ILMN_1672148	57016	AKR1B10	aldo-keto reductase family 1, member B10 (aldose reductase)	-2.29573	8.46227	-6.43474	4.01535e-05	0.00266451	2.41939
ILMN_1764607	54577	UGT1A7	UDP glucuronosyltransferase 1 family, polypeptide A7	-2.28059	8.42304	-6.19524	5.66651e-05	0.00339053	2.06921
ILMN_2060413	100133941	CD24	CD24 molecule	-2.2697	12.7156	-8.50861	2.74521e-06	0.000435854	5.12341
ILMN_1729433	200879	LIPH	lipase, member H	-2.26464	9.03125	-8.65829	2.30488e-06	0.000383671	5.29755
ILMN_1778337	6928	HNF1B	HNF1 homeobox B	-2.25707	8.77116	-8.5409	2.64308e-06	0.000422428	5.1612
ILMN_1717757	91860	CALML4	calmodulin-like 4	-2.24972	11.1483	-12.6671	4.35186e-08	2.49232e-05	9.13721
ILMN_2043079	286676	ILDR1	immunoglobulin-like domain containing receptor 1	-2.23888	9.2497	-8.10768	4.43581e-06	0.000598381	4.64387
ILMN_1752669	248	ALPI	alkaline phosphatase, intestinal	-2.23518	8.42906	-5.57735	0.000142918	0.0063543	1.12715
ILMN_1748970	79170	PRR15L	proline rich 15-like	-2.23217	8.63293	-9.06514	1.44941e-06	0.000274516	5.75799
ILMN_1688154	4486	MST1R	macrophage stimulating 1 receptor (c-met-related tyrosine kinase)	-2.23055	10.0872	-7.29878	1.23341e-05	0.00112378	3.61522
ILMN_2407346	197257	LDHD	lactate dehydrogenase D	-2.23008	9.82023	-6.25562	5.19138e-05	0.00316931	2.15828
ILMN_2293744	153562	MARVELD2	MARVEL domain containing 2	-2.22202	8.9303	-6.96726	1.91827e-05	0.00154061	3.16868
ILMN_1657631	55620	STAP2	signal transducing adaptor family member 2	-2.20078	10.3283	-7.76367	6.78987e-06	0.00078328	4.21667
ILMN_1763196	256764	WDR72	WD repeat domain 72	-2.19443	8.48049	-7.70076	7.35014e-06	0.00081214	4.13694
ILMN_1745849	957	ENTPD5	ectonucleoside triphosphate diphosphohydrolase 5	-2.19244	10.8888	-10.6719	2.6874e-07	8.73533e-05	7.40743
ILMN_1700546	79071	ELOVL6	ELOVL fatty acid elongase 6	-2.19158	9.81506	-8.15793	4.17298e-06	0.00057557	4.70504
ILMN_3240901	201501	ZBTB7C	zinc finger and BTB domain containing 7C	-2.18935	10.1121	-5.93886	8.26462e-05	0.00441272	1.6851
ILMN_1758613	51195	RAPGEFL1	Rap guanine nucleotide exchange factor (GEF)-like 1	-2.18877	9.96338	-7.96976	5.253e-06	0.000668034	4.47438
ILMN_1685709	128218	TMEM125	transmembrane protein 125	-2.18697	9.90402	-6.25601	5.18848e-05	0.00316931	2.15885
ILMN_1707807	79589	RNF128	ring finger protein 128, E3 ubiquitin protein ligase	-2.18677	8.76509	-7.87351	5.91832e-06	0.000718971	4.3547
ILMN_3306730	54502	RBM47	RNA binding motif protein 47	-2.18518	10.3867	-5.44398	0.000175733	0.0073005	0.916505
ILMN_1684246	126859	AXDND1	axonemal dynein light chain domain containing 1	-2.18327	8.65373	-5.21723	0.000251183	0.00940362	0.552455
ILMN_1718646	4324	MMP15	matrix metallopeptidase 15 (membrane-inserted)	-2.16439	10.4031	-6.53049	3.50628e-05	0.00242886	2.55709
ILMN_1732410	220963	SLC16A9	solute carrier family 16, member 9 (monocarboxylic acid transporter 9)	-2.16057	11.9477	-6.22504	5.42653e-05	0.00327957	2.11323
ILMN_1742390	79981	FRMD1	FERM domain containing 1	-2.15843	8.81526	-6.54719	3.42478e-05	0.00239124	2.58097
ILMN_1707169	79814	AGMAT	agmatine ureohydrolase (agmatinase)	-2.15289	8.80569	-5.34363	0.000205647	0.00820319	0.756298
ILMN_1723115	165530	CLEC4F	C-type lectin domain family 4, member F	-2.14976	11.4205	-5.98594	7.706e-05	0.00419833	1.75635
ILMN_3246037	374569	ASPG	asparaginase homolog (S. cerevisiae)	-2.14907	8.96935	-8.31722	3.44456e-06	0.000498619	4.8969
ILMN_2355786	10917	BTNL3	butyrophilin-like 3	-2.14293	8.35353	-5.8947	8.82778e-05	0.00462612	1.61797
ILMN_1749636	79962	DNAJC22	DnaJ (Hsp40) homolog, subfamily C, member 22	-2.14253	8.81031	-7.5608	8.78276e-06	0.000888546	3.95769
ILMN_2387952	54463	FAM134B	family with sequence similarity 134, member B	-2.14182	11.2908	-8.54179	2.64034e-06	0.000422428	5.16224
ILMN_1674151	NA	NA	NA	-2.14046	9.86159	-8.02694	4.89615e-06	0.000639462	4.54493
ILMN_1753271	283358	B4GALNT3	beta-1,4-N-acetyl-galactosaminyl transferase 3	-2.13952	8.77393	-10.2919	3.9258e-07	0.00011377	7.04002
ILMN_1811278	54546	RNF186	ring finger protein 186	-2.1378	8.44103	-9.6976	7.27052e-07	0.000171452	6.43802
ILMN_1699887	6768	ST14	suppression of tumorigenicity 14 (colon carcinoma)	-2.13726	11.2555	-8.23246	3.81344e-06	0.000539568	4.79519
ILMN_1658639	283537	SLC46A3	solute carrier family 46, member 3	-2.13302	9.83302	-5.60288	0.000137413	0.00624965	1.16718
ILMN_1681526	6523	SLC5A1	solute carrier family 5 (sodium/glucose cotransporter), member 1	-2.13283	9.25931	-6.10854	6.43137e-05	0.00370088	1.94039
ILMN_3235171	146439	CCDC64B	coiled-coil domain containing 64B	-2.13201	8.52531	-11.0278	1.90352e-07	6.9373e-05	7.73974
ILMN_1706056	377841	ENTPD8	ectonucleoside triphosphate diphosphohydrolase 8	-2.13021	8.46606	-12.946	3.4426e-08	2.09637e-05	9.35511
ILMN_1699357	6584	SLC22A5	solute carrier family 22 (organic cation/carnitine transporter), member 5	-2.12715	11.1131	-9.54665	8.54362e-07	0.000192782	6.27952
ILMN_1800082	10331	B3GNT3	UDP-GlcNAc:betaGal beta-1,3-N-acetylglucosaminyltransferase 3	-2.12541	8.86019	-12.2522	6.22023e-08	3.05343e-05	8.80286
ILMN_2341611	64866	CDCP1	CUB domain containing protein 1	-2.11628	10.6525	-7.21665	1.37429e-05	0.00122205	3.50598
ILMN_1782079	124961	ZFP3	ZFP3 zinc finger protein	-2.11306	11.4672	-5.91721	8.5358e-05	0.00453737	1.65222
ILMN_1667018	59272	ACE2	angiotensin I converting enzyme (peptidyl-dipeptidase A) 2	-2.11087	8.40125	-7.52396	9.20769e-06	0.000917008	3.91009
ILMN_2281810	5672	PSG4	pregnancy specific beta-1-glycoprotein 4	-2.106	8.45665	-11.2447	1.54974e-07	6.01235e-05	7.93691
ILMN_1808249	83661	MS4A8B	membrane-spanning 4-domains, subfamily A, member 8B	-2.09242	8.23669	-6.79065	2.44082e-05	0.00184045	2.92461
ILMN_1772951	55808	ST6GALNAC1	ST6 (alpha-N-acetyl-neuraminyl-2,3-beta-galactosyl-1,3)-N-acetylgalactosaminide alpha-2,6-sialyltransferase 1	-2.08921	8.45514	-8.09572	4.501e-06	0.000604832	4.62926
ILMN_1786353	1259	CNGA1	cyclic nucleotide gated channel alpha 1	-2.08155	8.48094	-6.32993	4.66416e-05	0.0029446	2.26717
ILMN_2071641	3775	KCNK1	potassium channel, subfamily K, member 1	-2.08022	11.3906	-6.35791	4.48072e-05	0.00288559	2.30795
ILMN_2406267	153562	MARVELD2	MARVEL domain containing 2	-2.07632	9.42761	-9.60293	8.0429e-07	0.000185129	6.33889
ILMN_1745154	84612	PARD6B	par-6 partitioning defective 6 homolog beta (C. elegans)	-2.07446	9.94534	-7.79558	6.52329e-06	0.000761689	4.25693
ILMN_2405680	92359	CRB3	crumbs homolog 3 (Drosophila)	-2.07354	9.28051	-7.08334	1.64088e-05	0.00138245	3.32674
ILMN_1715401	4495	MT1G	metallothionein 1G	-2.06842	12.7536	-7.70152	7.34309e-06	0.00081214	4.1379
ILMN_2225135	2650	GCNT1	glucosaminyl (N-acetyl) transferase 1, core 2	-2.05551	9.81059	-5.82726	9.76795e-05	0.00493082	1.5149
ILMN_1809208	57662	CAMSAP3	calmodulin regulated spectrin-associated protein family, member 3	-2.04754	9.76337	-5.83122	9.70997e-05	0.00491703	1.52096
ILMN_1704247	3909	LAMA3	laminin, alpha 3	-2.04559	8.92309	-5.61498	0.000134881	0.00618564	1.18613
ILMN_2214473	445328	ARHGEF35	Rho guanine nucleotide exchange factor (GEF) 35	-2.04289	10.6806	-7.83295	6.22531e-06	0.000739991	4.30391
ILMN_1700652	1101	CHAD	chondroadherin	-2.02993	8.32515	-13.0279	3.21651e-08	2.00957e-05	9.41804
ILMN_1709634	134147	CMBL	carboxymethylenebutenolidase homolog (Pseudomonas)	-2.02362	10.9554	-6.30313	4.84742e-05	0.00302458	2.22799
ILMN_1807067	140711	C20orf118	chromosome 20 open reading frame 118	-2.01681	8.38736	-9.62755	7.83381e-07	0.000181183	6.36476
ILMN_1770502	165545	DQX1	DEAQ box RNA-dependent ATPase 1	-2.00962	8.75494	-6.62773	3.05914e-05	0.00219947	2.69558
ILMN_2176467	125965	COX6B2	cytochrome c oxidase subunit VIb polypeptide 2 (testis)	-2.00828	10.8092	-6.80542	2.39178e-05	0.00182348	2.94518
ILMN_1655722	440603	BCL2L15	BCL2-like 15	-2.00786	8.59275	-5.80407	0.000101154	0.00506897	1.4793
ILMN_1691048	5003	SLC22A18AS	solute carrier family 22 (organic cation transporter), member 18 antisense	-2.00154	9.70191	-5.90817	8.65185e-05	0.00455876	1.63847
ILMN_2337263	5570	PKIB	protein kinase (cAMP-dependent, catalytic) inhibitor beta	-1.99801	12.2892	-5.53949	0.000151515	0.00664444	1.06762
ILMN_1799887	1510	CTSE	cathepsin E	-1.99633	8.63294	-7.28696	1.2527e-05	0.0011349	3.59956
ILMN_1726879	222171	PRR15	proline rich 15	-1.9899	8.34644	-6.62579	3.06747e-05	0.00219947	2.69282
ILMN_2413599	91860	CALML4	calmodulin-like 4	-1.98488	9.15336	-6.7666	2.52302e-05	0.00189353	2.89103
ILMN_1810684	27283	TINAG	tubulointerstitial nephritis antigen	-1.98411	8.38829	-11.5521	1.16465e-07	4.95821e-05	8.20959
ILMN_1682919	5051	PAFAH2	platelet-activating factor acetylhydrolase 2, 40kDa	-1.97394	10.7614	-6.11696	6.35256e-05	0.0036687	1.95294
ILMN_1734694	4225	MEP1B	meprin A, beta	-1.97205	8.79879	-6.90344	2.09178e-05	0.00164484	3.08098
ILMN_1727150	10170	DHRS9	dehydrogenase/reductase (SDR family) member 9	-1.96896	8.4413	-8.50464	2.75806e-06	0.000436453	5.11876
ILMN_2382505	5002	SLC22A18	solute carrier family 22, member 18	-1.96891	11.5872	-7.04659	1.72374e-05	0.00141267	3.2769
ILMN_1662846	26996	GPR160	G protein-coupled receptor 160	-1.96426	9.73055	-5.8367	9.63029e-05	0.00488182	1.52935
ILMN_1659202	8708	B3GALT1	UDP-Gal:betaGlcNAc beta 1,3-galactosyltransferase, polypeptide 1	-1.95894	8.42066	-6.46532	3.8447e-05	0.00258681	2.46351
ILMN_1787526	84281	C2orf88	chromosome 2 open reading frame 88	-1.95473	10.2581	-7.23982	1.33287e-05	0.00118962	3.53689
ILMN_1701581	3898	LAD1	ladinin 1	-1.94991	8.90984	-5.34751	0.000204396	0.00816685	0.762515
ILMN_3241087	27124	INPP5J	inositol polyphosphate-5-phosphatase J	-1.94875	9.25505	-6.01716	7.35784e-05	0.00408262	1.80342
ILMN_3247266	654463	FER1L6	fer-1-like 6 (C. elegans)	-1.94365	8.51464	-7.70407	7.31949e-06	0.00081214	4.14114
ILMN_2111187	79071	ELOVL6	ELOVL fatty acid elongase 6	-1.93971	11.3723	-5.68092	0.000121934	0.00573962	1.28895
ILMN_1694634	346606	MOGAT3	monoacylglycerol O-acyltransferase 3	-1.92663	8.22468	-14.0394	1.43128e-08	1.35009e-05	10.1599
ILMN_1743394	3174	HNF4G	hepatocyte nuclear factor 4, gamma	-1.92299	8.51894	-8.40846	3.08988e-06	0.000475699	5.00542
ILMN_1744817	54658	UGT1A1	UDP glucuronosyltransferase 1 family, polypeptide A1	-1.92115	8.48379	-6.93214	2.01176e-05	0.00159967	3.12049
ILMN_2366654	2494	NR5A2	nuclear receptor subfamily 5, group A, member 2	-1.91631	10.3596	-5.85061	9.43104e-05	0.00481588	1.55065
ILMN_1761275	2528	FUT6	fucosyltransferase 6 (alpha (1,3) fucosyltransferase)	-1.91458	8.74043	-9.80851	6.46587e-07	0.000158701	6.55301
ILMN_1683905	126353	C19orf21	chromosome 19 open reading frame 21	-1.91129	10.5378	-5.37238	0.000196564	0.00791304	0.802337
ILMN_2080342	654346	LGALS9C	lectin, galactoside-binding, soluble, 9C	-1.90761	8.52887	-9.24791	1.18293e-06	0.000237113	5.95886
ILMN_1749327	5603	MAPK13	mitogen-activated protein kinase 13	-1.90732	12.1128	-6.59493	3.20278e-05	0.00227251	2.64901
ILMN_1756701	79154	DHRS11	dehydrogenase/reductase (SDR family) member 11	-1.90425	12.4267	-11.6155	1.09887e-07	4.79203e-05	8.2649
ILMN_2329290	10107	TRIM10	tripartite motif containing 10	-1.88859	8.25307	-11.6087	1.10569e-07	4.79203e-05	8.25901
ILMN_1753457	11187	PKP3	plakophilin 3	-1.88847	8.41043	-5.53655	0.000152207	0.00666261	1.06298
ILMN_1741389	374907	B3GNT8	UDP-GlcNAc:betaGal beta-1,3-N-acetylglucosaminyltransferase 8	-1.88185	9.22655	-7.47259	9.83748e-06	0.000961894	3.84341
ILMN_1800225	5468	PPARG	peroxisome proliferator-activated receptor gamma	-1.88004	10.6489	-7.61026	8.24499e-06	0.000858531	4.02132
ILMN_1670844	23596	OPN3	opsin 3	-1.87857	9.86056	-5.18191	0.000265727	0.00980699	0.495096
ILMN_1791531	79152	FA2H	fatty acid 2-hydroxylase	-1.87679	8.42427	-7.8994	5.73095e-06	0.000706394	4.387
ILMN_3243152	246181	AKR7L	aldo-keto reductase family 7-like	-1.87003	8.58162	-5.4139	0.000184186	0.00754207	0.868623
ILMN_1701911	140947	C5orf20	chromosome 5 open reading frame 20	-1.86764	11.0388	-7.75799	6.83846e-06	0.00078328	4.2095
ILMN_1770466	518	ATP5G3	ATP synthase, H+ transporting, mitochondrial Fo complex, subunit C3 (subunit 9)	-1.86271	10.2305	-6.34853	4.54135e-05	0.00290264	2.29429
ILMN_3307688	120406	NXPE2	neurexophilin and PC-esterase domain family, member 2	-1.85911	8.23664	-6.44515	3.95636e-05	0.00263613	2.43443
ILMN_2068274	283420	CLEC9A	C-type lectin domain family 9, member A	-1.85688	9.18632	-5.70072	0.000118309	0.00562974	1.3197
ILMN_1711227	2762	GMDS	GDP-mannose 4,6-dehydratase	-1.85209	11.7137	-6.523	3.54354e-05	0.00244575	2.54636
ILMN_2199926	10819	OR7E14P	olfactory receptor, family 7, subfamily E, member 14 pseudogene	-1.84888	10.0601	-9.1168	1.36809e-06	0.000262863	5.81513
ILMN_3239925	25845	PP7080	uncharacterized LOC25845	-1.84472	11.8713	-9.84654	6.21257e-07	0.00015566	6.59215
ILMN_2362681	8824	CES2	carboxylesterase 2	-1.83297	12.0856	-8.46423	2.89255e-06	0.000453263	5.07128
ILMN_1712632	7498	XDH	xanthine dehydrogenase	-1.83213	8.45823	-18.3009	7.75772e-10	4.81335e-06	12.6829
ILMN_1703648	388595	TMEM82	transmembrane protein 82	-1.82791	8.1501	-16.6008	2.28242e-09	4.9874e-06	11.7787
ILMN_1740479	2169	FABP2	fatty acid binding protein 2, intestinal	-1.82686	8.19408	-11.9678	7.99462e-08	3.77056e-05	8.56639
ILMN_1783672	55532	SLC30A10	solute carrier family 30, member 10	-1.82596	8.38195	-5.88752	8.92326e-05	0.00465587	1.60702
ILMN_1686432	97	ACYP1	acylphosphatase 1, erythrocyte (common) type	-1.82528	10.0924	-8.58057	2.52319e-06	0.000407326	5.20745
ILMN_1737993	2065	ERBB3	v-erb-b2 erythroblastic leukemia viral oncogene homolog 3 (avian)	-1.80964	8.93509	-6.54736	3.42401e-05	0.00239124	2.5812
ILMN_1802105	55359	STYK1	serine/threonine/tyrosine kinase 1	-1.80895	8.37726	-12.0868	7.1932e-08	3.42617e-05	8.66608
ILMN_1811330	54463	FAM134B	family with sequence similarity 134, member B	-1.80792	10.3655	-6.66102	2.9204e-05	0.00211731	2.74268
ILMN_1739886	3172	HNF4A	hepatocyte nuclear factor 4, alpha	-1.79939	8.55377	-9.51454	8.84427e-07	0.00019517	6.2455
ILMN_1785821	51567	TDP2	tyrosyl-DNA phosphodiesterase 2	-1.79683	9.74133	-7.47992	9.74486e-06	0.000954778	3.85294
ILMN_1777233	1870	E2F2	E2F transcription factor 2	-1.79455	11.2496	-5.53089	0.000153545	0.0067029	1.05406
ILMN_1794588	8445	DYRK2	dual-specificity tyrosine-(Y)-phosphorylation regulated kinase 2	-1.7923	10.7124	-5.23588	0.000243843	0.00920042	0.582677
ILMN_2098743	55856	ACOT13	acyl-CoA thioesterase 13	-1.79136	10.9324	-6.16213	5.94651e-05	0.00348864	2.02014
ILMN_1799280	622	BDH1	3-hydroxybutyrate dehydrogenase, type 1	-1.78841	9.30015	-5.24594	0.000239978	0.00909742	0.598958
ILMN_1808537	339977	LRRC66	leucine rich repeat containing 66	-1.78327	8.55442	-9.11457	1.3715e-06	0.000262863	5.81267
ILMN_2083567	23035	PHLPP2	PH domain and leucine rich repeat protein phosphatase 2	-1.78064	11.0345	-8.38155	3.19021e-06	0.000479598	4.97352
ILMN_1759670	23600	AMACR	alpha-methylacyl-CoA racemase	-1.7798	9.72394	-7.36962	1.1243e-05	0.00105638	3.70871
ILMN_2125374	55907	CMAS	cytidine monophosphate N-acetylneuraminic acid synthetase	-1.7787	12.186	-7.07148	1.66715e-05	0.00138518	3.31067
ILMN_1803217	9721	GPRIN2	G protein regulated inducer of neurite outgrowth 2	-1.77483	8.15736	-10.4697	3.28312e-07	9.99628e-05	7.21361
ILMN_1711986	84557	MAP1LC3A	microtubule-associated protein 1 light chain 3 alpha	-1.77293	8.28094	-7.95168	5.37162e-06	0.000674706	4.45198
ILMN_1670672	140738	TMEM37	transmembrane protein 37	-1.77253	10.2032	-7.14893	1.50338e-05	0.00130312	3.41524
ILMN_1762033	222236	NAPEPLD	N-acyl phosphatidylethanolamine phospholipase D	-1.77051	9.25874	-6.30942	4.80376e-05	0.0030059	2.23718
ILMN_2260082	4671	NAIP	NLR family, apoptosis inhibitory protein	-1.76528	9.95147	-5.75068	0.00010966	0.00535575	1.39705
ILMN_1805910	166968	MIER3	mesoderm induction early response 1, family member 3	-1.76235	11.9192	-7.20597	1.39383e-05	0.00123259	3.49171
ILMN_1674817	79762	C1orf115	chromosome 1 open reading frame 115	-1.76056	10.2573	-6.63052	3.04726e-05	0.00219453	2.69953
ILMN_1794921	341116	MS4A10	membrane-spanning 4-domains, subfamily A, member 10	-1.75446	8.09686	-9.00547	1.54988e-06	0.000290118	5.69161
ILMN_1726114	85414	SLC45A3	solute carrier family 45, member 3	-1.75269	10.4473	-6.45441	3.90468e-05	0.00260892	2.44778
ILMN_1753040	140460	ASB7	ankyrin repeat and SOCS box containing 7	-1.74631	10.3533	-5.17626	0.000268135	0.00983918	0.485903
ILMN_1807613	NA	NA	NA	-1.74529	8.28143	-6.51354	3.59112e-05	0.00246124	2.53281
ILMN_1656979	28	ABO	ABO blood group (transferase A, alpha 1-3-N-acetylgalactosaminyltransferase; transferase B, alpha 1-3-galactosyltransferase)	-1.73827	11.7097	-5.19166	0.000261626	0.00971146	0.510944
ILMN_1777644	27124	INPP5J	inositol polyphosphate-5-phosphatase J	-1.73739	10.3551	-6.35389	4.50657e-05	0.00289601	2.3021
ILMN_2293529	9465	AKAP7	A kinase (PRKA) anchor protein 7	-1.73725	8.78146	-5.72494	0.000114028	0.00551238	1.35725
ILMN_1782429	148534	TMEM56	transmembrane protein 56	-1.73431	11.8054	-6.12822	6.24866e-05	0.00363049	1.96972
ILMN_2135321	55349	CHDH	choline dehydrogenase	-1.72307	9.1689	-5.69875	0.000118664	0.00562974	1.31665
ILMN_2327974	7464	CORO2A	coronin, actin binding protein, 2A	-1.72305	9.27257	-6.18538	5.74842e-05	0.00343101	2.05461
ILMN_1805175	7039	TGFA	transforming growth factor, alpha	-1.72118	8.69987	-6.94519	1.97649e-05	0.00157945	3.1384
ILMN_2221784	388341	FAM211A	family with sequence similarity 211, member A	-1.72044	8.76688	-7.85298	6.07164e-06	0.000729933	4.32901
ILMN_2197381	5105	PCK1	phosphoenolpyruvate carboxykinase 1 (soluble)	-1.71933	8.7792	-5.94296	8.21435e-05	0.00440053	1.69131
ILMN_1660413	10110	SGK2	serum/glucocorticoid regulated kinase 2	-1.71854	8.69615	-7.63663	7.97274e-06	0.000836172	4.05512
ILMN_1670748	51809	GALNT7	UDP-N-acetyl-alpha-D-galactosamine:polypeptide N-acetylgalactosaminyltransferase 7 (GalNAc-T7)	-1.71804	8.95322	-6.24876	5.24323e-05	0.00319286	2.14817
ILMN_1805999	4642	MYO1D	myosin ID	-1.71134	10.8996	-8.34661	3.32573e-06	0.000490641	4.93197
ILMN_1790549	10099	TSPAN3	tetraspanin 3	-1.70894	11.3924	-5.76129	0.00010791	0.0053026	1.41343
ILMN_2392370	79784	MYH14	myosin, heavy chain 14, non-muscle	-1.7071	8.2241	-9.53001	8.69802e-07	0.00019372	6.26191
ILMN_1775830	79853	TM4SF20	transmembrane 4 L six family member 20	-1.70576	8.6629	-11.0137	1.92935e-07	6.97858e-05	7.72679
ILMN_1792242	56260	C8orf44	chromosome 8 open reading frame 44	-1.70361	9.36974	-6.47675	3.78292e-05	0.00255956	2.47997
ILMN_1771652	80115	BAIAP2L2	BAI1-associated protein 2-like 2	-1.70164	12.654	-6.54937	3.41434e-05	0.00239088	2.58407
ILMN_3239576	100216001	LINC00704	long intergenic non-protein coding RNA 704	-1.698	8.1435	-6.79137	2.43843e-05	0.00184045	2.9256
ILMN_1732066	548596	CKMT1A	creatine kinase, mitochondrial 1A	-1.6967	8.20499	-6.89975	2.10233e-05	0.00164987	3.07589
ILMN_1751757	23491	CES3	carboxylesterase 3	-1.69579	8.42794	-6.27183	5.07124e-05	0.00311574	2.18209
ILMN_1722698	25898	RCHY1	ring finger and CHY zinc finger domain containing 1, E3 ubiquitin protein ligase	-1.68562	11.2604	-5.71035	0.000116587	0.0055919	1.33464
ILMN_1740762	2886	GRB7	growth factor receptor-bound protein 7	-1.6685	9.66213	-6.16881	5.88888e-05	0.00347345	2.03005
ILMN_1792072	2526	FUT4	fucosyltransferase 4 (alpha (1,3) fucosyltransferase, myeloid-specific)	-1.66832	10.6693	-5.82639	9.78079e-05	0.00493212	1.51356
ILMN_3244030	92106	OXNAD1	oxidoreductase NAD-binding domain containing 1	-1.66345	9.3956	-6.18294	5.76888e-05	0.0034347	2.051
ILMN_1800619	140707	BRI3BP	BRI3 binding protein	-1.66218	10.5942	-8.3512	3.3076e-06	0.000490641	4.93743
ILMN_1777477	NA	NA	NA	-1.65917	8.63912	-6.2127	5.52455e-05	0.00332628	2.09502
ILMN_1659437	84817	TXNDC17	thioredoxin domain containing 17	-1.65557	10.3398	-5.8681	9.18668e-05	0.0047659	1.57739
ILMN_1688071	9	NAT1	N-acetyltransferase 1 (arylamine N-acetyltransferase)	-1.6495	9.05508	-6.23436	5.35365e-05	0.00324777	2.12698
ILMN_1694666	440603	BCL2L15	BCL2-like 15	-1.64337	8.51943	-5.42964	0.00017971	0.00738914	0.893698
ILMN_1727878	8790	FPGT	fucose-1-phosphate guanylyltransferase	-1.64263	9.61035	-5.45198	0.000173556	0.00726024	0.929207
ILMN_1815707	91860	CALML4	calmodulin-like 4	-1.64186	9.53726	-5.22142	0.000249511	0.00935558	0.559261
ILMN_1829555	448835	LCE6A	late cornified envelope 6A	-1.64184	8.22098	-7.8871	5.81914e-06	0.000712599	4.37167
ILMN_3309884	100302211	MIR1203	microRNA 1203	-1.6408	9.23582	-5.81143	0.000100037	0.00502277	1.49061
ILMN_2199389	7433	VIPR1	vasoactive intestinal peptide receptor 1	-1.63771	13.6361	-7.99128	5.11555e-06	0.000658005	4.50098
ILMN_1761946	150696	PROM2	prominin 2	-1.63711	8.94533	-7.07651	1.65595e-05	0.00138518	3.31749
ILMN_1796925	1525	CXADR	coxsackie virus and adenovirus receptor	-1.63316	8.11687	-6.30477	4.83598e-05	0.00302136	2.23039
ILMN_1795872	54600	UGT1A9	UDP glucuronosyltransferase 1 family, polypeptide A9	-1.62756	8.44465	-7.33949	1.16939e-05	0.00107977	3.66903
ILMN_2376822	NA	NA	NA	-1.62001	8.17193	-6.16229	5.94515e-05	0.00348864	2.02038
ILMN_1687721	5624	PROC	protein C (inactivator of coagulation factors Va and VIIIa)	-1.61374	8.51193	-9.13585	1.33935e-06	0.000259808	5.83613
ILMN_1701947	2857	GPR34	G protein-coupled receptor 34	-1.6096	9.19801	-5.74612	0.00011042	0.00537108	1.39001
ILMN_1813400	84869	CBR4	carbonyl reductase 4	-1.60865	11.1589	-6.12349	6.29207e-05	0.0036469	1.96267
ILMN_1743232	84953	MICALCL	MICAL C-terminal like	-1.60788	11.1871	-5.53139	0.000153425	0.0067029	1.05486
ILMN_1801491	1836	SLC26A2	solute carrier family 26 (sulfate transporter), member 2	-1.60423	9.69957	-10.9041	2.14363e-07	7.52729e-05	7.62549
ILMN_1730433	23607	CD2AP	CD2-associated protein	-1.6037	10.7412	-5.67267	0.000123479	0.00580099	1.27612
ILMN_1683121	1562	CYP2C18	cytochrome P450, family 2, subfamily C, polypeptide 18	-1.60343	8.20106	-7.3326	1.17998e-05	0.00108416	3.65993
ILMN_2381064	7163	TPD52	tumor protein D52	-1.60342	11.4667	-5.26083	0.000234376	0.00898418	0.623028
ILMN_1654696	84419	C15orf48	chromosome 15 open reading frame 48	-1.59928	8.71777	-5.21476	0.000252172	0.00943332	0.548448
ILMN_2370882	51703	ACSL5	acyl-CoA synthetase long-chain family member 5	-1.58941	11.8669	-5.79605	0.000102386	0.00510942	1.46696
ILMN_1812262	780	DDR1	discoidin domain receptor tyrosine kinase 1	-1.58855	10.8106	-6.32575	4.69223e-05	0.00295844	2.26107
ILMN_2094061	3613	IMPA2	inositol(myo)-1(or 4)-monophosphatase 2	-1.58781	10.8913	-8.5298	2.67771e-06	0.000426546	5.14823
ILMN_2306540	5152	PDE9A	phosphodiesterase 9A	-1.58249	12.1457	-6.54309	3.44465e-05	0.00240034	2.5751
ILMN_1708110	55314	TMEM144	transmembrane protein 144	-1.57038	11.2756	-5.26173	0.000234041	0.00897846	0.624489
ILMN_1747197	84102	SLC41A2	solute carrier family 41, member 2	-1.56696	11.5247	-5.70015	0.000118411	0.00562974	1.31882
ILMN_1663919	7032	TFF2	trefoil factor 2	-1.56136	8.01004	-8.33333	3.37885e-06	0.000491077	4.91614
ILMN_1712718	10380	BPNT1	3'(2'), 5'-bisphosphate nucleotidase 1	-1.54954	10.5066	-6.05041	7.00528e-05	0.00392777	1.8534
ILMN_1696214	79840	NHEJ1	nonhomologous end-joining factor 1	-1.5486	10.8862	-7.88029	5.86862e-06	0.000716553	4.36316
ILMN_1740523	3895	KTN1	kinectin 1 (kinesin receptor)	-1.54456	11.2468	-6.79298	2.43302e-05	0.00184045	2.92785
ILMN_2105549	388335	TMEM220	transmembrane protein 220	-1.54237	9.24171	-5.18119	0.000266035	0.00980699	0.493916
ILMN_1700831	11001	SLC27A2	solute carrier family 27 (fatty acid transporter), member 2	-1.52996	8.25203	-7.52795	9.16067e-06	0.0009162	3.91525
ILMN_2150284	55599	RNPC3	RNA-binding region (RNP1, RRM) containing 3	-1.52993	11.2561	-5.81749	9.91278e-05	0.00498301	1.49991
ILMN_3244693	100130557	LOC100130557	uncharacterized LOC100130557	-1.52579	10.1124	-6.33509	4.62972e-05	0.00293441	2.2747
ILMN_1792741	NA	NA	NA	-1.51585	8.61003	-5.24432	0.000240596	0.00911368	0.596336
ILMN_1791847	23604	DAPK2	death-associated protein kinase 2	-1.51479	10.1535	-5.47772	0.000166742	0.00707361	0.970025
ILMN_1723486	3099	HK2	hexokinase 2	-1.50379	11.2839	-6.92191	2.03991e-05	0.0016167	3.10642
ILMN_1691175	130	ADH6	alcohol dehydrogenase 6 (class V)	-1.49896	8.55993	-8.45561	2.92215e-06	0.000456415	5.06112
ILMN_1679719	NA	NA	NA	-1.49525	8.18336	-6.19414	5.67559e-05	0.00339175	2.06758
ILMN_1681101	55016	MARCH1	membrane-associated ring finger (C3HC4) 1, E3 ubiquitin protein ligase	-1.49422	10.2775	-6.34114	4.58973e-05	0.00292061	2.28352
ILMN_1664283	286262	TPRN	taperin	-1.49337	11.5995	-5.76227	0.000107751	0.0053026	1.41494
ILMN_1799243	312	ANXA13	annexin A13	-1.48301	8.36549	-5.66076	0.000125747	0.00588455	1.25758
ILMN_2145396	22977	AKR7A3	aldo-keto reductase family 7, member A3 (aflatoxin aldehyde reductase)	-1.48152	9.93243	-5.7193	0.000115011	0.0055439	1.34851
ILMN_1804454	57579	FAM135A	family with sequence similarity 135, member A	-1.47346	11.2684	-5.52047	0.000156041	0.00676278	1.03762
ILMN_1808783	55342	STRBP	spermatid perinuclear RNA binding protein	-1.47311	11.5391	-6.81281	2.36764e-05	0.00180927	2.95546
ILMN_1766405	51280	GOLM1	golgi membrane protein 1	-1.46758	9.05943	-7.58324	8.53429e-06	0.000878475	3.9866
ILMN_1691333	126295	ZNF57	zinc finger protein 57	-1.46681	9.41252	-5.48966	0.000163676	0.00698998	0.988939
ILMN_1741711	9980	DOPEY2	dopey family member 2	-1.46029	10.168	-5.32076	0.000213191	0.00835857	0.719581
ILMN_1761833	30061	SLC40A1	solute carrier family 40 (iron-regulated transporter), member 1	-1.46017	10.5371	-5.30055	0.000220098	0.00858293	0.687084
ILMN_1715715	1050	CEBPA	CCAAT/enhancer binding protein (C/EBP), alpha	-1.45984	11.0125	-6.11766	6.34598e-05	0.0036687	1.95399
ILMN_1736654	8395	PIP5K1B	phosphatidylinositol-4-phosphate 5-kinase, type I, beta	-1.45729	10.3395	-6.85657	2.2299e-05	0.00172743	3.01621
ILMN_2223663	149233	IL23R	interleukin 23 receptor	-1.45554	8.78832	-5.46716	0.000169503	0.00715914	0.953293
ILMN_1678478	23563	CHST5	carbohydrate (N-acetylglucosamine 6-O) sulfotransferase 5	-1.45424	8.12989	-6.99186	1.85555e-05	0.00149773	3.20233
ILMN_1710170	8612	PPAP2C	phosphatidic acid phosphatase type 2C	-1.4542	9.0852	-6.66818	2.89143e-05	0.00210118	2.75279
ILMN_1693494	NA	NA	NA	-1.44857	9.78032	-5.66186	0.000125535	0.00588036	1.2593
ILMN_1719906	3033	HADH	hydroxyacyl-CoA dehydrogenase	-1.44514	9.00864	-6.45767	3.88663e-05	0.00260047	2.45249
ILMN_1703370	84885	ZDHHC12	zinc finger, DHHC-type containing 12	-1.44419	11.0646	-8.15742	4.17557e-06	0.00057557	4.70441
ILMN_2121979	79799	UGT2A3	UDP glucuronosyltransferase 2 family, polypeptide A3	-1.44192	8.22962	-6.49812	3.67025e-05	0.00249738	2.51068
ILMN_2041222	284085	KRT18P55	keratin 18 pseudogene 55	-1.4404	11.8902	-5.4204	0.000182322	0.00749017	0.878988
ILMN_2367487	145447	ABHD12B	abhydrolase domain containing 12B	-1.43739	8.2692	-5.91017	8.626e-05	0.0045507	1.64152
ILMN_1663897	NA	NA	NA	-1.43473	8.68736	-7.06569	1.68015e-05	0.00138878	3.30282
ILMN_1799467	219285	SAMD9L	sterile alpha motif domain containing 9-like	-1.43425	11.1165	-5.55125	0.000148789	0.00655437	1.08612
ILMN_2371911	4582	MUC1	mucin 1, cell surface associated	-1.43093	12.3035	-7.83235	6.22996e-06	0.000739991	4.30316
ILMN_2206420	54659	UGT1A3	UDP glucuronosyltransferase 1 family, polypeptide A3	-1.42882	8.28474	-6.06771	6.829e-05	0.0038559	1.87934
ILMN_1795104	35	ACADS	acyl-CoA dehydrogenase, C-2 to C-3 short chain	-1.42054	11.3014	-5.52765	0.000154315	0.00672403	1.04896
ILMN_3307757	388325	SCIMP	SLP adaptor and CSK interacting membrane protein	-1.41878	10.7194	-5.29206	0.000223072	0.00866128	0.673407
ILMN_1717248	157983	C9orf66	chromosome 9 open reading frame 66	-1.41694	8.36246	-5.58281	0.000141721	0.00633493	1.13572
ILMN_1712066	23086	EXPH5	exophilin 5	-1.40523	8.24481	-6.37648	4.36321e-05	0.0028327	2.33496
ILMN_1740234	119391	GSTO2	glutathione S-transferase omega 2	-1.40502	12.4861	-5.72466	0.000114077	0.00551238	1.35681
ILMN_2210934	4306	NR3C2	nuclear receptor subfamily 3, group C, member 2	-1.40316	8.80191	-6.92259	2.03803e-05	0.0016167	3.10735
ILMN_1796461	5652	PRSS8	protease, serine, 8	-1.40096	8.31523	-9.42905	9.70177e-07	0.000207433	6.15441
ILMN_1786429	10161	LPAR6	lysophosphatidic acid receptor 6	-1.39704	11.6869	-8.04149	4.80955e-06	0.000635219	4.56282
ILMN_2130409	55670	PEX26	peroxisomal biogenesis factor 26	-1.39672	10.6541	-7.11003	1.58339e-05	0.00134818	3.36281
ILMN_1742307	4232	MEST	mesoderm specific transcript	-1.39292	9.25159	-7.74386	6.96115e-06	0.000789812	4.19162
ILMN_2359800	64231	MS4A6A	membrane-spanning 4-domains, subfamily A, member 6A	-1.39214	10.0899	-8.33916	3.35545e-06	0.000490641	4.92308
ILMN_1695414	55723	ASF1B	ASF1 anti-silencing function 1 homolog B (S. cerevisiae)	-1.38799	8.96532	-7.82843	6.26055e-06	0.000739991	4.29823
ILMN_1660199	10449	ACAA2	acetyl-CoA acyltransferase 2	-1.38585	11.9485	-5.48163	0.000165731	0.00705559	0.976226
ILMN_1735157	79695	GALNT12	UDP-N-acetyl-alpha-D-galactosamine:polypeptide N-acetylgalactosaminyltransferase 12 (GalNAc-T12)	-1.38475	9.81794	-6.58718	3.23776e-05	0.00228993	2.63798
ILMN_1728710	125893	ZNF816	zinc finger protein 816	-1.38392	11.7399	-6.87036	2.18827e-05	0.00170066	3.0353
ILMN_1661799	25994	HIGD1A	HIG1 hypoxia inducible domain family, member 1A	-1.38295	11.0685	-7.5185	9.27253e-06	0.000917847	3.90302
ILMN_1771223	11240	PADI2	peptidyl arginine deiminase, type II	-1.3828	8.90607	-5.70694	0.000117193	0.00560975	1.32936
ILMN_1683883	NA	NA	NA	-1.38147	10.8023	-8.46739	2.88179e-06	0.000453054	5.07499
ILMN_1670506	9949	AMMECR1	Alport syndrome, mental retardation, midface hypoplasia and elliptocytosis chromosomal region gene 1	-1.37739	9.76878	-7.7238	7.13945e-06	0.000802471	4.16619
ILMN_2328363	NA	NA	NA	-1.37624	9.70016	-5.43002	0.000179605	0.00738914	0.894291
ILMN_1739594	26027	ACOT11	acyl-CoA thioesterase 11	-1.37496	11.837	-5.22371	0.000248607	0.00934353	0.56296
ILMN_2176882	7620	ZNF69	zinc finger protein 69	-1.37086	9.13749	-8.05836	4.7112e-06	0.000626082	4.58353
ILMN_1770293	688	KLF5	Kruppel-like factor 5 (intestinal)	-1.35941	12.2715	-6.99824	1.83965e-05	0.00148934	3.21104
ILMN_3241501	9721	GPRIN2	G protein regulated inducer of neurite outgrowth 2	-1.35869	8.00513	-8.8226	1.90736e-06	0.000333023	5.48575
ILMN_1740233	54575	UGT1A10	UDP glucuronosyltransferase 1 family, polypeptide A10	-1.35836	8.19318	-8.07505	4.61602e-06	0.000616841	4.60398
ILMN_1697925	55911	APOBR	apolipoprotein B receptor	-1.3564	10.0419	-6.86205	2.21326e-05	0.00171731	3.0238
ILMN_3239881	146547	PRSS36	protease, serine, 36	-1.35609	8.1636	-6.45822	3.88361e-05	0.00260047	2.45328
ILMN_1670676	84897	TBRG1	transforming growth factor beta regulator 1	-1.35039	11.3631	-6.6771	2.85581e-05	0.00208158	2.76537
ILMN_1657679	10451	VAV3	vav 3 guanine nucleotide exchange factor	-1.34424	9.17092	-5.30597	0.000218224	0.00852117	0.695801
ILMN_2342903	10755	GIPC1	GIPC PDZ domain containing family, member 1	-1.34305	9.28881	-6.60363	3.16398e-05	0.0022483	2.66138
ILMN_1726466	81932	HDHD3	haloacid dehalogenase-like hydrolase domain containing 3	-1.34027	13.5466	-6.6257	3.06784e-05	0.00219947	2.6927
ILMN_2407824	481	ATP1B1	ATPase, Na+/K+ transporting, beta 1 polypeptide	-1.33703	11.8039	-7.18907	1.42536e-05	0.00125586	3.46911
ILMN_1758943	339479	FAM5C	family with sequence similarity 5, member C	-1.33328	8.1682	-8.35551	3.29063e-06	0.000490641	4.94257
ILMN_1740917	6338	SCNN1B	sodium channel, non-voltage-gated 1, beta subunit	-1.32971	12.4204	-5.50379	0.000160126	0.00687454	1.01129
ILMN_1730291	481	ATP1B1	ATPase, Na+/K+ transporting, beta 1 polypeptide	-1.32903	11.2037	-6.1135	6.3848e-05	0.00367917	1.94778
ILMN_1776905	653567	TMEM236	transmembrane protein 236	-1.32631	8.24406	-7.65524	7.78644e-06	0.000832302	4.07892
ILMN_1674135	9649	RALGPS1	Ral GEF with PH domain and SH3 binding motif 1	-1.3245	11.415	-7.16338	1.4748e-05	0.00128529	3.43464
ILMN_1758642	440465	BAIAP2-AS1	BAIAP2 antisense RNA 1 (head to head)	-1.31659	10.0231	-5.63105	0.000131599	0.00607564	1.21123
ILMN_1716988	23596	OPN3	opsin 3	-1.31459	9.49519	-5.60149	0.000137706	0.00624965	1.16501
ILMN_1696814	51091	SEPSECS	Sep (O-phosphoserine) tRNA:Sec (selenocysteine) tRNA synthase	-1.30861	10.6557	-5.85524	9.36562e-05	0.00480938	1.55774
ILMN_2316173	1174	AP1S1	adaptor-related protein complex 1, sigma 1 subunit	-1.30679	10.3021	-6.31809	4.74422e-05	0.0029834	2.24986
ILMN_1781884	3859	KRT12	keratin 12	-1.30097	8.21278	-5.94535	8.18508e-05	0.00439464	1.69494
ILMN_1693072	55520	ELAC1	elaC homolog 1 (E. coli)	-1.30053	9.01111	-6.37647	4.36326e-05	0.0028327	2.33495
ILMN_1778941	NA	NA	NA	-1.2971	8.03245	-5.23431	0.000244449	0.00920887	0.580145
ILMN_1682863	140893	RBBP8NL	RBBP8 N-terminal like	-1.29682	7.95089	-6.77933	2.47915e-05	0.00186642	2.90881
ILMN_2153787	645432	ARRDC5	arrestin domain containing 5	-1.29643	11.1415	-5.18991	0.000262358	0.00971614	0.508096
ILMN_1799015	5827	PXMP2	peroxisomal membrane protein 2, 22kDa	-1.29582	11.2066	-5.89258	8.85594e-05	0.00462829	1.61473
ILMN_1682724	2188	FANCF	Fanconi anemia, complementation group F	-1.29451	8.91269	-6.30179	4.85679e-05	0.0030265	2.22602
ILMN_1729640	80004	ESRP2	epithelial splicing regulatory protein 2	-1.28877	8.21528	-7.36281	1.13432e-05	0.00105959	3.69976
ILMN_1809590	51659	GINS2	GINS complex subunit 2 (Psf2 homolog)	-1.28717	9.77862	-7.62985	8.04187e-06	0.000841022	4.04643
ILMN_1800096	4357	MPST	mercaptopyruvate sulfurtransferase	-1.27762	9.03774	-6.85378	2.23841e-05	0.00173124	3.01235
ILMN_2402341	5595	MAPK3	mitogen-activated protein kinase 3	-1.27706	10.7801	-5.47019	0.000168705	0.00713173	0.958097
ILMN_1723124	2585	GALK2	galactokinase 2	-1.25903	9.34676	-5.75584	0.000108805	0.00532482	1.40502
ILMN_1668839	51	ACOX1	acyl-CoA oxidase 1, palmitoyl	-1.25478	9.6618	-5.60816	0.000136302	0.00621828	1.17545
ILMN_3254413	25994	HIGD1A	HIG1 hypoxia inducible domain family, member 1A	-1.249	8.25978	-5.85447	9.37651e-05	0.00480938	1.55655
ILMN_1766652	27304	MOCS3	molybdenum cofactor synthesis 3	-1.24897	8.82026	-5.33398	0.000208796	0.00828074	0.740811
ILMN_1767960	79730	NSUN7	NOP2/Sun domain family, member 7	-1.24053	9.8664	-5.35996	0.000200433	0.00803518	0.782471
ILMN_1699525	6717	SRI	sorcin	-1.23919	9.49028	-5.34158	0.00020631	0.00822099	0.753016
ILMN_1769299	10903	MTMR11	myotubularin related protein 11	-1.23721	12.492	-7.3719	1.12096e-05	0.00105531	3.71171
ILMN_1778457	3606	IL18	interleukin 18 (interferon-gamma-inducing factor)	-1.23636	11.4452	-6.29298	4.9188e-05	0.00305327	2.21312
ILMN_1733110	8045	RASSF7	Ras association (RalGDS/AF-6) domain family (N-terminal) member 7	-1.2341	12.8094	-6.06806	6.82552e-05	0.0038559	1.87986
ILMN_1696675	8824	CES2	carboxylesterase 2	-1.22891	13.2268	-10.2079	4.27531e-07	0.000119577	6.95704
ILMN_1659350	839	CASP6	caspase 6, apoptosis-related cysteine peptidase	-1.22669	8.38573	-6.35795	4.48043e-05	0.00288559	2.30802
ILMN_1715760	3965	LGALS9	lectin, galactoside-binding, soluble, 9	-1.21705	11.7858	-7.90362	5.70096e-06	0.000706394	4.39226
ILMN_2098947	NA	NA	NA	-1.21447	9.38066	-5.65606	0.000126654	0.00590404	1.25025
ILMN_1706021	56649	TMPRSS4	transmembrane protease, serine 4	-1.20827	8.48866	-5.60018	0.000137984	0.00625636	1.16295
ILMN_2064150	5639	PRRG2	proline rich Gla (G-carboxyglutamic acid) 2	-1.20794	8.60727	-5.20977	0.000254184	0.00950119	0.540351
ILMN_1669479	4232	MEST	mesoderm specific transcript	-1.20727	8.17045	-8.65458	2.31483e-06	0.000383999	5.29326
ILMN_1680652	8991	SELENBP1	selenium binding protein 1	-1.20674	10.4662	-5.32182	0.000212835	0.00835825	0.721283
ILMN_2372398	7915	ALDH5A1	aldehyde dehydrogenase 5 family, member A1	-1.20232	8.97538	-5.20389	0.000256572	0.00955579	0.53082
ILMN_1659929	6927	HNF1A	HNF1 homeobox A	-1.20076	7.97894	-6.1759	5.82838e-05	0.00345303	2.04056
ILMN_1765076	55198	APPL2	adaptor protein, phosphotyrosine interaction, PH domain and leucine zipper containing 2	-1.19048	12.3983	-5.43676	0.000177725	0.00735151	0.905018
ILMN_1703435	26149	ZNF658	zinc finger protein 658	-1.1869	10.066	-10.7088	2.59204e-07	8.65938e-05	7.44234
ILMN_1750158	51	ACOX1	acyl-CoA oxidase 1, palmitoyl	-1.1825	8.54443	-7.57882	8.5826e-06	0.000878475	3.98091
ILMN_2106994	5877	RABIF	RAB interacting factor	-1.17917	10.5603	-5.69158	0.000119968	0.00568044	1.30551
ILMN_1741971	57462	KIAA1161	KIAA1161	-1.17798	8.99559	-5.2477	0.000239307	0.00908629	0.601813
ILMN_2091753	347404	LANCL3	LanC lantibiotic synthetase component C-like 3 (bacterial)	-1.17392	8.16668	-6.42108	4.09416e-05	0.00270175	2.39964
ILMN_1665989	NA	NA	NA	-1.17124	8.75627	-6.03716	7.14357e-05	0.00399136	1.8335
ILMN_1717976	79370	BCL2L14	BCL2-like 14 (apoptosis facilitator)	-1.1693	8.19489	-5.6019	0.000137619	0.00624965	1.16565
ILMN_1718520	55328	RNLS	renalase, FAD-dependent amine oxidase	-1.1684	10.5612	-7.51935	9.26238e-06	0.000917847	3.90412
ILMN_1794074	4601	MXI1	MAX interactor 1, dimerization protein	-1.16187	10.5435	-6.56526	3.3389e-05	0.00235175	2.60676
ILMN_1802397	2767	GNA11	guanine nucleotide binding protein (G protein), alpha 11 (Gq class)	-1.16144	11.9597	-5.36784	0.000197967	0.00796286	0.795089
ILMN_1721849	285349	ZNF660	zinc finger protein 660	-1.15885	10.7198	-5.18756	0.000263344	0.00973017	0.504276
ILMN_1724946	6692	SPINT1	serine peptidase inhibitor, Kunitz type 1	-1.15751	7.95033	-6.64362	2.99207e-05	0.00216286	2.71808
ILMN_1705247	51703	ACSL5	acyl-CoA synthetase long-chain family member 5	-1.15091	13.7635	-7.75589	6.85657e-06	0.000783343	4.20684
ILMN_1700685	64766	S100PBP	S100P binding protein	-1.14112	10.8057	-7.10568	1.5926e-05	0.00135124	3.35694
ILMN_1688666	8345	HIST1H2BH	histone cluster 1, H2bh	-1.1408	8.59511	-5.97197	7.86749e-05	0.0042718	1.73524
ILMN_1673681	113235	SLC46A1	solute carrier family 46 (folate transporter), member 1	-1.14009	8.83009	-6.03468	7.16979e-05	0.00400136	1.82977
ILMN_1718863	3775	KCNK1	potassium channel, subfamily K, member 1	-1.13807	8.97277	-9.39819	1.00329e-06	0.000213543	6.12134
ILMN_2056815	339398	LINGO4	leucine rich repeat and Ig domain containing 4	-1.13653	8.27744	-5.69195	0.000119901	0.00568044	1.30609
ILMN_1708167	64866	CDCP1	CUB domain containing protein 1	-1.13172	8.93368	-5.60767	0.000136406	0.00621828	1.17467
ILMN_1736441	57026	PDXP	pyridoxal (pyridoxine, vitamin B6) phosphatase	-1.1268	12.488	-6.47489	3.79287e-05	0.00256269	2.4773
ILMN_1751851	51816	CECR1	cat eye syndrome chromosome region, candidate 1	-1.12511	13.1717	-5.60972	0.000135976	0.00621805	1.17789
ILMN_1802642	10040	TOM1L1	target of myb1 (chicken)-like 1	-1.12453	8.34193	-7.56898	8.69127e-06	0.000883955	3.96824
ILMN_1751051	79020	C7orf25	chromosome 7 open reading frame 25	-1.1224	10.0725	-5.45876	0.000171733	0.00722795	0.939971
ILMN_1671281	6041	RNASEL	ribonuclease L (2',5'-oligoisoadenylate synthetase-dependent)	-1.11676	11.4504	-5.49293	0.000162848	0.00696989	0.994107
ILMN_1708337	124056	NOXO1	NADPH oxidase organizer 1	-1.11633	8.27148	-6.30956	4.80276e-05	0.0030059	2.2374
ILMN_1765480	118924	FRA10AC1	fragile site, folic acid type, rare, fra(10)(q23.3) or fra(10)(q24.2) candidate 1	-1.11623	8.30709	-6.27614	5.03978e-05	0.00310832	2.18842
ILMN_1663793	116449	CLNK	cytokine-dependent hematopoietic cell linker	-1.11315	9.09274	-6.61655	3.10733e-05	0.00222116	2.67972
ILMN_2179915	54848	ARHGEF38	Rho guanine nucleotide exchange factor (GEF) 38	-1.10436	8.08904	-6.46758	3.8324e-05	0.00258577	2.46676
ILMN_3256801	84852	ATP1A1OS	ATP1A1 opposite strand	-1.10268	10.3452	-5.50612	0.00015955	0.00686536	1.01496
ILMN_2064917	55109	AGGF1	angiogenic factor with G patch and FHA domains 1	-1.1026	9.76704	-5.68332	0.000121488	0.00573544	1.29269
ILMN_1744050	140460	ASB7	ankyrin repeat and SOCS box containing 7	-1.09849	10.6256	-6.07374	6.7687e-05	0.00383141	1.88836
ILMN_1786065	29128	UHRF1	ubiquitin-like with PHD and ring finger domains 1	-1.09458	9.54362	-5.33602	0.000208123	0.0082677	0.744099
ILMN_2280189	NA	NA	NA	-1.09338	9.09077	-5.64227	0.000129356	0.00600089	1.22875
ILMN_1659346	5465	PPARA	peroxisome proliferator-activated receptor alpha	-1.08666	10.2743	-5.59336	0.000139438	0.00628736	1.15227
ILMN_3247008	692226	SNORD96B	small nucleolar RNA, C/D box 96B	-1.08626	8.2193	-5.35759	0.00020118	0.00805843	0.778679
ILMN_1796835	NA	NA	NA	-1.07986	10.9053	-5.82939	9.73675e-05	0.0049254	1.51816
ILMN_2303170	55796	MBNL3	muscleblind-like splicing regulator 3	-1.073	8.81176	-5.44037	0.000176726	0.00732911	0.91076
ILMN_2404795	6817	SULT1A1	sulfotransferase family, cytosolic, 1A, phenol-preferring, member 1	-1.07103	11.2476	-5.44949	0.00017423	0.00726945	0.925259
ILMN_1677396	54602	NDFIP2	Nedd4 family interacting protein 2	-1.06842	11.3895	-6.00751	7.46366e-05	0.00412706	1.78888
ILMN_1679401	54795	TRPM4	transient receptor potential cation channel, subfamily M, member 4	-1.06589	13.3578	-9.64329	7.70332e-07	0.000179026	6.38126
ILMN_3243578	348120	CT60	cancer/testis antigen 60 (non-protein coding)	-1.06567	8.20947	-7.6612	7.72778e-06	0.00083035	4.08653
ILMN_2396546	3321	IGSF3	immunoglobulin superfamily, member 3	-1.06243	8.24428	-7.07269	1.66445e-05	0.00138518	3.31231
ILMN_1760285	NA	NA	NA	-1.05421	8.25088	-7.06757	1.67592e-05	0.00138767	3.30537
ILMN_1670554	79819	WDR78	WD repeat domain 78	-1.05285	8.38526	-7.03693	1.74627e-05	0.00142444	3.26376
ILMN_1701127	54862	CC2D1A	coiled-coil and C2 domain containing 1A	-1.05033	9.44032	-5.70501	0.000117538	0.00561508	1.32637
ILMN_1769758	2175	FANCA	Fanconi anemia, complementation group A	-1.04997	7.88975	-5.40891	0.000185629	0.00757752	0.860672
ILMN_1793508	57002	YAE1D1	Yae1 domain containing 1	-1.04444	10.3235	-5.2535	0.000237116	0.00905313	0.611185
ILMN_1714082	55907	CMAS	cytidine monophosphate N-acetylneuraminic acid synthetase	-1.04366	11.9048	-6.2945	4.90803e-05	0.00305053	2.21535
ILMN_2374234	5567	PRKACB	protein kinase, cAMP-dependent, catalytic, beta	-1.03762	11.4016	-6.93651	1.99989e-05	0.0015955	3.12648
ILMN_2175236	5618	PRLR	prolactin receptor	-1.03731	8.25432	-5.25978	0.000234765	0.00898766	0.621338
ILMN_1794863	55450	CAMK2N1	calcium/calmodulin-dependent protein kinase II inhibitor 1	-1.03493	13.1464	-6.70736	2.73833e-05	0.00200812	2.80798
ILMN_1673238	283420	CLEC9A	C-type lectin domain family 9, member A	-1.03027	8.27438	-5.86059	9.29074e-05	0.00478533	1.56591
ILMN_2293902	368	ABCC6	ATP-binding cassette, sub-family C (CFTR/MRP), member 6	-1.03014	7.85489	-8.23877	3.78458e-06	0.000538103	4.80279
ILMN_1674967	80705	TSGA10	testis specific, 10	-1.02273	9.08409	-5.36586	0.000198585	0.00798105	0.791912
ILMN_2113340	55057	AIM1L	absent in melanoma 1-like	-1.01785	8.02439	-7.52286	9.22078e-06	0.000917008	3.90866
ILMN_1676248	57715	SEMA4G	sema domain, immunoglobulin domain (Ig), transmembrane domain (TM) and short cytoplasmic domain, (semaphorin) 4G	-1.01736	7.97297	-6.52709	3.52313e-05	0.00243516	2.55222
ILMN_1651237	81620	CDT1	chromatin licensing and DNA replication factor 1	-1.01669	9.22966	-5.46042	0.00017129	0.00722196	0.942601
ILMN_1761309	203054	ADCK5	aarF domain containing kinase 5	-1.01028	10.8286	-5.33118	0.000209717	0.00828994	0.736323
ILMN_1786080	3360	HTR4	5-hydroxytryptamine (serotonin) receptor 4, G protein-coupled	-1.0048	8.00433	-5.41125	0.00018495	0.00755937	0.864406
ILMN_1652137	5540	PPYR1	pancreatic polypeptide receptor 1	-1.00093	7.9306	-5.57847	0.000142671	0.0063543	1.12891
ILMN_1699476	6120	RPE	ribulose-5-phosphate-3-epimerase	-0.98715	11.4783	-5.32214	0.000212726	0.00835825	0.721806
ILMN_1762606	282679	AQP11	aquaporin 11	-0.975102	8.34665	-5.20373	0.000256638	0.00955579	0.530561
ILMN_2134855	5303	PIN4	protein (peptidylprolyl cis/trans isomerase) NIMA-interacting, 4 (parvulin)	-0.974923	8.49439	-5.47687	0.000166961	0.00707663	0.968692
ILMN_1799535	2705	GJB1	gap junction protein, beta 1, 32kDa	-0.97369	8.16703	-5.79682	0.000102266	0.00510875	1.46816
ILMN_1705047	51311	TLR8	toll-like receptor 8	-0.973227	7.91403	-6.32472	4.69923e-05	0.00295898	2.25955
ILMN_2142117	127018	LYPLAL1	lysophospholipase-like 1	-0.969575	11.0355	-5.4717	0.000168309	0.00712124	0.960494
ILMN_1660126	407	ARR3	arrestin 3, retinal (X-arrestin)	-0.968145	7.84215	-5.71441	0.000115869	0.00557411	1.34094
ILMN_1809495	1351	COX8A	cytochrome c oxidase subunit VIIIA (ubiquitous)	-0.967956	12.0339	-5.24182	0.000241554	0.00913558	0.592286
ILMN_1796349	10924	SMPDL3A	sphingomyelin phosphodiesterase, acid-like 3A	-0.962553	11.1478	-5.19019	0.000262241	0.00971614	0.508552
ILMN_1737089	726	CAPN5	calpain 5	-0.95501	13.5437	-5.60723	0.000136498	0.00621828	1.17399
ILMN_1763267	57732	ZFYVE28	zinc finger, FYVE domain containing 28	-0.954383	10.6871	-5.24335	0.000240967	0.00912053	0.594767
ILMN_1726893	55040	EPN3	epsin 3	-0.949617	8.25738	-7.34919	1.15468e-05	0.00107182	3.68181
ILMN_2248970	4939	OAS2	2'-5'-oligoadenylate synthetase 2, 69/71kDa	-0.946032	11.0079	-5.24968	0.000238559	0.00907965	0.605003
ILMN_1745573	79573	TTC13	tetratricopeptide repeat domain 13	-0.94578	11.0674	-5.54951	0.000149189	0.00656035	1.08339
ILMN_1664516	1063	CENPF	centromere protein F, 350/400kDa	-0.943822	8.09209	-5.70085	0.000118286	0.00562974	1.3199
ILMN_1812302	151393	RMDN2	regulator of microtubule dynamics 2	-0.9429	8.01945	-8.02548	4.90493e-06	0.000639462	4.54314
ILMN_1670193	91703	ACY3	aspartoacylase (aminocyclase) 3	-0.941661	7.94078	-5.45312	0.000173247	0.00725715	0.931023
ILMN_1734596	123036	TC2N	tandem C2 domains, nuclear	-0.93792	8.89847	-5.7623	0.000107746	0.0053026	1.41498
ILMN_1779882	134548	SOWAHA	sosondowah ankyrin repeat domain family member A	-0.935664	7.99594	-6.52995	3.50896e-05	0.00242886	2.55632
ILMN_1728975	6341	SCO1	SCO1 cytochrome c oxidase assembly protein	-0.934456	11.3069	-6.17445	5.84069e-05	0.00345606	2.03841
ILMN_1760575	7803	PTP4A1	protein tyrosine phosphatase type IVA, member 1	-0.930831	10.0995	-5.72371	0.000114242	0.00551238	1.35534
ILMN_1691228	284756	C20orf197	chromosome 20 open reading frame 197	-0.920228	8.06412	-6.95174	1.959e-05	0.00156808	3.1474
ILMN_1798085	126272	EID2B	EP300 interacting inhibitor of differentiation 2B	-0.916797	9.64669	-6.21611	5.4973e-05	0.00331402	2.10005
ILMN_1763347	5291	PIK3CB	phosphatidylinositol-4,5-bisphosphate 3-kinase, catalytic subunit beta	-0.912357	11.8385	-5.57792	0.000142792	0.0063543	1.12805
ILMN_1737323	347051	SLC10A5	solute carrier family 10 (sodium/bile acid cotransporter family), member 5	-0.908352	7.9141	-6.02439	7.27954e-05	0.00405321	1.81431
ILMN_1805104	18	ABAT	4-aminobutyrate aminotransferase	-0.893094	10.3261	-5.64663	0.000128495	0.00596672	1.23555
ILMN_1744887	6019	RLN2	relaxin 2	-0.890939	8.65267	-5.17953	0.000266739	0.00982543	0.491222
ILMN_1677085	10287	RGS19	regulator of G-protein signaling 19	-0.889953	9.93962	-6.25969	5.16092e-05	0.00316657	2.16426
ILMN_3181457	NA	NA	NA	-0.881609	8.22536	-6.33055	4.66002e-05	0.0029446	2.26807
ILMN_3204903	NA	NA	NA	-0.879956	8.13937	-8.34427	3.33506e-06	0.000490641	4.92918
ILMN_1721035	64231	MS4A6A	membrane-spanning 4-domains, subfamily A, member 6A	-0.878407	12.6716	-5.41668	0.000183386	0.00752102	0.873059
ILMN_2081398	9371	KIF3B	kinesin family member 3B	-0.876302	12.1717	-5.20902	0.000254484	0.00950503	0.539147
ILMN_2211235	83639	TEX101	testis expressed 101	-0.873954	7.85889	-5.45453	0.000172867	0.00725062	0.93326
ILMN_1709925	151556	GPR155	G protein-coupled receptor 155	-0.865532	8.32028	-8.05477	4.73195e-06	0.000627107	4.57912
ILMN_2272867	55339	WDR33	WD repeat domain 33	-0.86212	8.44328	-5.55493	0.000147946	0.00653467	1.09191
ILMN_1759012	84152	PPP1R1B	protein phosphatase 1, regulatory (inhibitor) subunit 1B	-0.857415	8.06575	-7.17732	1.44776e-05	0.00126597	3.45335
ILMN_1805449	55080	TAPBPL	TAP binding protein-like	-0.838397	11.2054	-5.38368	0.000193109	0.00780664	0.820408
ILMN_1745988	83594	NUDT12	nudix (nucleoside diphosphate linked moiety X)-type motif 12	-0.835815	7.8681	-5.85372	9.3871e-05	0.00480938	1.55541
ILMN_1651415	91319	DERL3	derlin 3	-0.830001	12.0766	-5.55575	0.000147757	0.00653322	1.09322
ILMN_1776094	79717	PPCS	phosphopantothenoylcysteine synthetase	-0.82705	13.9207	-5.84291	9.54066e-05	0.00485172	1.53888
ILMN_2395055	163404	LPPR5	lipid phosphate phosphatase-related protein type 5	-0.824369	11.7696	-5.24892	0.000238846	0.00908313	0.603778
ILMN_1700337	10024	TROAP	trophinin associated protein	-0.822501	8.10236	-7.66158	7.7241e-06	0.00083035	4.08701
ILMN_2154115	23550	PSD4	pleckstrin and Sec7 domain containing 4	-0.821563	13.02	-6.15512	6.0077e-05	0.0035118	2.00973
ILMN_1693891	80168	MOGAT2	monoacylglycerol O-acyltransferase 2	-0.821505	8.01406	-6.06052	6.90166e-05	0.0038789	1.86857
ILMN_1733156	NA	NA	NA	-0.818951	8.02473	-5.64059	0.000129689	0.00601053	1.22613
ILMN_1772522	7541	ZBTB14	zinc finger and BTB domain containing 14	-0.813724	11.6902	-5.65387	0.00012708	0.00591787	1.24684
ILMN_1698546	3172	HNF4A	hepatocyte nuclear factor 4, alpha	-0.807567	8.00282	-6.72254	2.68132e-05	0.00198914	2.82932
ILMN_1676322	126695	C1orf172	chromosome 1 open reading frame 172	-0.804972	7.82427	-7.67954	7.55021e-06	0.000825496	4.10992
ILMN_1803745	6821	SUOX	sulfite oxidase	-0.801901	13.7381	-6.29493	4.90505e-05	0.00305053	2.21597
ILMN_1794989	728229	TMEM191B	transmembrane protein 191B	-0.79925	8.00564	-5.59483	0.000139124	0.00628435	1.15457
ILMN_1668605	27163	NAAA	N-acylethanolamine acid amidase	-0.796016	11.3657	-5.78609	0.000103937	0.00517072	1.45165
ILMN_1784302	142910	LIPJ	lipase, family member J	-0.791086	8.12185	-5.24841	0.000239041	0.00908335	0.602947
ILMN_1793201	84264	HAGHL	hydroxyacylglutathione hydrolase-like	-0.78951	8.29413	-5.18843	0.000262978	0.00972414	0.50569
ILMN_3235335	100188954	DNMBP-AS1	DNMBP antisense RNA 1	-0.785234	7.78458	-5.26261	0.000233715	0.00897311	0.62591
ILMN_3240222	157285	SGK223	homolog of rat pragma of Rnd2	-0.783049	12.636	-6.71228	2.71969e-05	0.00200055	2.81491
ILMN_2312149	NA	NA	NA	-0.781184	8.76635	-5.55442	0.000148061	0.00653467	1.09112
ILMN_1763401	54058	C21orf58	chromosome 21 open reading frame 58	-0.780172	7.81809	-6.87606	2.17131e-05	0.00169295	3.04319
ILMN_1666827	60684	TRAPPC11	trafficking protein particle complex 11	-0.773765	10.9237	-5.22172	0.000249393	0.00935558	0.559742
ILMN_1682799	57559	STAMBPL1	STAM binding protein-like 1	-0.76617	12.4735	-5.5659	0.000145462	0.00645547	1.10917
ILMN_1699217	126731	CCSAP	centriole, cilia and spindle-associated protein	-0.759587	12.0915	-6.06006	6.90633e-05	0.0038789	1.86788
ILMN_1678831	9648	GCC2	GRIP and coiled-coil domain containing 2	-0.748128	10.1806	-6.4384	3.99449e-05	0.00265785	2.42468
ILMN_1787256	57657	HCN3	hyperpolarization activated cyclic nucleotide-gated potassium channel 3	-0.747015	11.6805	-5.38245	0.00019348	0.00781508	0.81845
ILMN_1747105	NA	NA	NA	-0.746978	8.151	-5.16687	0.00027219	0.00995761	0.470607
ILMN_1761566	84418	CYSTM1	cysteine-rich transmembrane module containing 1	-0.73431	12.4698	-5.32559	0.000211571	0.00834268	0.727352
ILMN_1343487	NA	NA	NA	-0.724943	7.80017	-7.66964	7.64553e-06	0.00083035	4.0973
ILMN_2047676	64172	OSGEPL1	O-sialoglycoprotein endopeptidase-like 1	-0.724707	8.56263	-5.61993	0.000133862	0.00615361	1.19386
ILMN_2251225	79819	WDR78	WD repeat domain 78	-0.721028	7.9022	-6.82756	2.32023e-05	0.00178305	2.97597
ILMN_1762639	400569	MED11	mediator complex subunit 11	-0.716869	9.3194	-5.45451	0.000172874	0.00725062	0.93322
ILMN_2119486	9988	DMTF1	cyclin D binding myb-like transcription factor 1	-0.716618	10.633	-6.39624	4.24173e-05	0.00278386	2.36366
ILMN_1808152	54946	SLC41A3	solute carrier family 41, member 3	-0.712626	7.84423	-5.1671	0.000272087	0.00995761	0.470993
ILMN_1814622	54826	GIN1	gypsy retrotransposon integrase 1	-0.712032	9.39967	-5.21926	0.00025037	0.00938051	0.555755
ILMN_3223798	7637	ZNF84	zinc finger protein 84	-0.701807	8.17741	-5.9827	7.7431e-05	0.00421377	1.75146
ILMN_1757882	84988	PPP1R16A	protein phosphatase 1, regulatory subunit 16A	-0.672551	12.9577	-6.25886	5.16715e-05	0.00316657	2.16304
ILMN_1693912	146802	SLC47A2	solute carrier family 47, member 2	-0.663777	7.85871	-5.48058	0.000166001	0.00706084	0.974566
ILMN_1798952	11015	KDELR3	KDEL (Lys-Asp-Glu-Leu) endoplasmic reticulum protein retention receptor 3	-0.64741	8.37941	-5.50532	0.000159747	0.00686767	1.01371
ILMN_1778425	57628	DPP10	dipeptidyl-peptidase 10 (non-functional)	-0.619826	7.73655	-5.28115	0.000226953	0.0087484	0.655831
ILMN_1778104	34	ACADM	acyl-CoA dehydrogenase, C-4 to C-12 straight chain	-0.618612	12.7713	-5.61961	0.000133927	0.00615361	1.19336
ILMN_2133784	399967	PATE2	prostate and testis expressed 2	-0.608504	8.43901	-5.39598	0.000189424	0.00768997	0.840045
ILMN_2243912	326624	RAB37	RAB37, member RAS oncogene family	-0.60811	10.6557	-5.45281	0.000173332	0.00725715	0.930527
ILMN_1759818	6653	SORL1	sortilin-related receptor, L(DLR class) A repeats containing	-0.606717	7.93339	-5.40354	0.000187195	0.00762523	0.852108
ILMN_1795344	27333	GOLIM4	golgi integral membrane protein 4	-0.606243	12.9418	-5.87318	9.11695e-05	0.00474151	1.58515
ILMN_1729816	7419	VDAC3	voltage-dependent anion channel 3	-0.572967	13.9887	-5.29025	0.000223711	0.0086791	0.67049
ILMN_1656902	79654	HECTD3	HECT domain containing E3 ubiquitin protein ligase 3	-0.516907	13.2663	-5.20757	0.000255076	0.00951973	0.536782
ILMN_1665208	NA	NA	NA	-0.507129	7.60264	-5.44231	0.000176192	0.00731325	0.913847
ILMN_1720088	140890	SREK1	splicing regulatory glutamine/lysine-rich protein 1	0.547959	11.1852	5.59197	0.000139737	0.00628842	1.15009
ILMN_2286870	1453	CSNK1D	casein kinase 1, delta	0.562699	13.3211	5.52521	0.0001549	0.00672541	1.04511
ILMN_1663618	6774	STAT3	signal transducer and activator of transcription 3 (acute-phase response factor)	0.590244	12.5695	6.2498	5.23527e-05	0.00319206	2.14972
ILMN_1758918	6046	BRD2	bromodomain containing 2	0.590326	13.777	6.54244	3.4478e-05	0.00240034	2.57417
ILMN_1791188	9687	GREB1	growth regulation by estrogen in breast cancer 1	0.594611	7.88632	7.80299	6.46301e-06	0.000756487	4.26626
ILMN_1658995	23597	ACOT9	acyl-CoA thioesterase 9	0.643426	11.8539	5.29451	0.00022221	0.00863478	0.677352
ILMN_1757736	10265	IRX5	iroquois homeobox 5	0.647579	7.83288	6.0083	7.45487e-05	0.00412694	1.79008
ILMN_1708345	30836	DNTTIP2	deoxynucleotidyltransferase, terminal, interacting protein 2	0.668125	12.3253	5.17821	0.000267302	0.00983862	0.489075
ILMN_2082209	84969	TOX2	TOX high mobility group box family member 2	0.700926	13.04	5.74774	0.00011015	0.00536877	1.39251
ILMN_1676247	57158	JPH2	junctophilin 2	0.714914	7.94153	5.81083	0.000100127	0.00502277	1.48969
ILMN_1686555	2534	FYN	FYN oncogene related to SRC, FGR, YES	0.731928	12.4429	5.38687	0.000192144	0.00777417	0.825512
ILMN_1789457	2794	GNL1	guanine nucleotide binding protein-like 1	0.736269	13.4478	5.3607	0.000200202	0.00803262	0.783645
ILMN_2367070	23597	ACOT9	acyl-CoA thioesterase 9	0.737111	9.55512	5.59059	0.000140034	0.0062959	1.14792
ILMN_2415447	9132	KCNQ4	potassium voltage-gated channel, KQT-like subfamily, member 4	0.742698	7.95968	5.4138	0.000184213	0.00754207	0.868475
ILMN_1756006	23130	ATG2A	autophagy related 2A	0.746458	12.7169	6.34859	4.54092e-05	0.00290264	2.29439
ILMN_1744138	79145	CHCHD7	coiled-coil-helix-coiled-coil-helix domain containing 7	0.754061	10.4323	5.18936	0.000262585	0.00971707	0.507215
ILMN_1662419	1346	COX7A1	cytochrome c oxidase subunit VIIa polypeptide 1 (muscle)	0.764147	11.7858	6.00342	7.50895e-05	0.00413784	1.78272
ILMN_2094776	57018	CCNL1	cyclin L1	0.767678	13.5242	5.43308	0.000178748	0.00737792	0.899166
ILMN_1677509	80758	PRR7	proline rich 7 (synaptic)	0.769354	8.41339	5.33043	0.000209964	0.00829288	0.735125
ILMN_1750981	115286	SLC25A26	solute carrier family 25 (S-adenosylmethionine carrier), member 26	0.77661	10.9457	5.40665	0.000186287	0.00759465	0.857066
ILMN_1712423	51763	INPP5K	inositol polyphosphate-5-phosphatase K	0.796981	8.33003	5.35643	0.000201547	0.00806642	0.77682
ILMN_1744508	51307	FAM53C	family with sequence similarity 53, member C	0.806476	13.9247	5.71143	0.000116395	0.0055919	1.33632
ILMN_1757552	284119	PTRF	polymerase I and transcript release factor	0.808426	13.0541	5.50852	0.000158958	0.00684599	1.01875
ILMN_1736154	9762	PROSAPIP1	ProSAPiP1 protein	0.81598	11.6592	5.27168	0.00023038	0.00886633	0.640553
ILMN_1807181	571	BACH1	BTB and CNC homology 1, basic leucine zipper transcription factor 1	0.81727	12.4498	6.14795	6.07093e-05	0.00354005	1.99908
ILMN_3311045	406998	MIR216A	microRNA 216a	0.822386	8.0643	5.77094	0.000106346	0.00526334	1.42831
ILMN_1656369	56892	C8orf4	chromosome 8 open reading frame 4	0.823319	13.9441	6.09274	6.58223e-05	0.00376071	1.91679
ILMN_1728870	1654	DDX3X	DEAD (Asp-Glu-Ala-Asp) box polypeptide 3, X-linked	0.823357	13.241	6.09164	6.59295e-05	0.00376236	1.91514
ILMN_1679417	26019	UPF2	UPF2 regulator of nonsense transcripts homolog (yeast)	0.824038	7.79821	5.68178	0.000121774	0.00573962	1.29029
ILMN_1679727	1195	CLK1	CDC-like kinase 1	0.827579	13.0395	5.89221	8.86078e-05	0.00462829	1.61417
ILMN_2325008	79665	DHX40	DEAH (Asp-Glu-Ala-His) box polypeptide 40	0.837803	11.1269	5.43068	0.000179418	0.00738914	0.895352
ILMN_2358652	10482	NXF1	nuclear RNA export factor 1	0.84464	13.132	5.29528	0.00022194	0.00863127	0.678591
ILMN_2324056	26354	GNL3	guanine nucleotide binding protein-like 3 (nucleolar)	0.844788	12.2156	7.96823	5.26296e-06	0.000668034	4.47248
ILMN_2308806	5599	MAPK8	mitogen-activated protein kinase 8	0.845999	8.75282	5.45895	0.000171682	0.00722795	0.940273
ILMN_1657949	6009	RHEB	Ras homolog enriched in brain	0.84749	10.743	5.92235	8.47059e-05	0.00451619	1.66003
ILMN_1783276	91624	NEXN	nexilin (F actin binding protein)	0.850743	8.89431	5.44502	0.00017545	0.00729989	0.918144
ILMN_1728256	9043	SPAG9	sperm associated antigen 9	0.856602	12.5701	5.69087	0.000120098	0.00568097	1.30441
ILMN_1710937	3428	IFI16	interferon, gamma-inducible protein 16	0.859487	12.0241	6.37716	4.35892e-05	0.0028327	2.33596
ILMN_2309156	56937	PMEPA1	prostate transmembrane protein, androgen induced 1	0.863219	10.3207	5.75399	0.000109111	0.00533435	1.40216
ILMN_1681757	NA	NA	NA	0.867356	10.0048	7.14359	1.5141e-05	0.0013077	3.40805
ILMN_1798181	3665	IRF7	interferon regulatory factor 7	0.873827	13.7733	5.4329	0.000178798	0.00737792	0.89888
ILMN_1691641	4435	CITED1	Cbp/p300-interacting transactivator, with Glu/Asp-rich carboxy-terminal domain, 1	0.882565	8.64866	5.9512	8.11422e-05	0.00436768	1.7038
ILMN_1752668	23500	DAAM2	dishevelled associated activator of morphogenesis 2	0.892961	10.2525	5.25853	0.000235233	0.0089955	0.619312
ILMN_1667994	262	AMD1	adenosylmethionine decarboxylase 1	0.901575	11.7379	5.76148	0.00010788	0.0053026	1.41372
ILMN_2347068	2872	MKNK2	MAP kinase interacting serine/threonine kinase 2	0.909751	12.3258	5.82001	9.87519e-05	0.00497451	1.50378
ILMN_1808860	6811	STX5	syntaxin 5	0.915958	12.6874	5.56754	0.000145095	0.00644515	1.11174
ILMN_1678215	57381	RHOJ	ras homolog family member J	0.923066	12.4448	5.6248	0.000132866	0.00611653	1.20147
ILMN_1713934	9516	LITAF	lipopolysaccharide-induced TNF factor	0.924777	12.2558	5.93971	8.25416e-05	0.00441203	1.68639
ILMN_1703123	64651	CSRNP1	cysteine-serine-rich nuclear protein 1	0.925615	13.791	7.95557	5.34586e-06	0.000674706	4.4568
ILMN_1723158	4839	NOP2	NOP2 nucleolar protein	0.934752	11.9444	7.0396	1.74002e-05	0.00142359	3.26739
ILMN_1654441	4942	OAT	ornithine aminotransferase	0.943389	11.187	7.9177	5.60232e-06	0.000700028	4.40978
ILMN_3188984	441951	ZFAS1	ZNFX1 antisense RNA 1	0.943886	12.9372	6.16848	5.89174e-05	0.00347345	2.02956
ILMN_1807689	63876	PKNOX2	PBX/knotted 1 homeobox 2	0.946907	11.0179	5.83979	9.58554e-05	0.00486939	1.5341
ILMN_1740508	3778	KCNMA1	potassium large conductance calcium-activated channel, subfamily M, alpha member 1	0.947873	8.25837	5.50353	0.000160192	0.00687454	1.01087
ILMN_2331231	NA	NA	NA	0.951178	11.4585	5.33171	0.000209542	0.00828984	0.737173
ILMN_1691119	79845	RNF122	ring finger protein 122	0.972669	9.11138	5.27397	0.000229547	0.00884133	0.644246
ILMN_1698218	7185	TRAF1	TNF receptor-associated factor 1	0.974257	9.69983	6.00169	7.52819e-05	0.00414369	1.78012
ILMN_1741960	1608	DGKG	diacylglycerol kinase, gamma 90kDa	0.975603	8.88903	6.3939	4.25591e-05	0.00278936	2.36027
ILMN_1768534	8553	BHLHE40	basic helix-loop-helix family, member e40	0.979317	14.2839	7.03112	1.75996e-05	0.0014326	3.25586
ILMN_2309446	5930	RBBP6	retinoblastoma binding protein 6	0.980869	10.1693	5.52952	0.00015387	0.00671099	1.0519
ILMN_1753135	238	ALK	anaplastic lymphoma receptor tyrosine kinase	0.981209	8.83948	5.48865	0.000163932	0.00699139	0.987347
ILMN_1777444	6811	STX5	syntaxin 5	0.983181	12.0702	5.23147	0.000245559	0.00924342	0.575531
ILMN_1656501	1847	DUSP5	dual specificity phosphatase 5	0.983658	13.0859	7.44793	1.01559e-05	0.000983043	3.81129
ILMN_1805807	7781	SLC30A3	solute carrier family 30 (zinc transporter), member 3	0.984637	8.13651	7.17841	1.44566e-05	0.00126597	3.45482
ILMN_1809607	10105	PPIF	peptidylprolyl isomerase F	1.001	13.0382	5.33238	0.000209321	0.00828789	0.738252
ILMN_1652777	10435	CDC42EP2	CDC42 effector protein (Rho GTPase binding) 2	1.01175	10.2685	6.80028	2.40874e-05	0.0018306	2.93802
ILMN_1723287	28968	SLC6A16	solute carrier family 6, member 16	1.01191	11.5735	5.53735	0.000152017	0.00666036	1.06425
ILMN_1728360	55588	MED29	mediator complex subunit 29	1.01202	11.5881	9.72513	7.0612e-07	0.000169002	6.46668
ILMN_1708934	133	ADM	adrenomedullin	1.02213	13.2116	6.42958	4.04492e-05	0.0026766	2.41193
ILMN_2049727	51526	C20orf111	chromosome 20 open reading frame 111	1.02346	12.0452	5.99103	7.64809e-05	0.00418373	1.76403
ILMN_1694007	155	ADRB3	adrenoceptor beta 3	1.03954	8.29311	7.24419	1.32522e-05	0.00118499	3.54271
ILMN_1674217	23250	ATP11A	ATPase, class VI, type 11A	1.04386	9.15183	6.88639	2.14096e-05	0.001672	3.05745
ILMN_3248707	10984	KCNQ1OT1	KCNQ1 opposite strand/antisense transcript 1 (non-protein coding)	1.04574	9.04128	5.88611	8.94209e-05	0.00466064	1.60487
ILMN_1690939	1890	TYMP	thymidine phosphorylase	1.04672	11.9361	5.34398	0.000205533	0.00820319	0.756862
ILMN_1689965	57589	KIAA1432	KIAA1432	1.05391	11.5184	5.80207	0.000101459	0.00507896	1.47623
ILMN_1773247	57862	ZNF410	zinc finger protein 410	1.05613	11.6352	6.42711	4.05916e-05	0.00268233	2.40837
ILMN_1665559	1017	CDK2	cyclin-dependent kinase 2	1.06057	12.3241	5.68141	0.000121843	0.00573962	1.28971
ILMN_1786766	6645	SNTB2	syntrophin, beta 2 (dystrophin-associated protein A1, 59kDa, basic component 2)	1.06062	11.0945	5.37922	0.000194465	0.00784824	0.813279
ILMN_1705985	5277	PIGA	phosphatidylinositol glycan anchor biosynthesis, class A	1.07115	12.7361	7.1404	1.52056e-05	0.00130877	3.40375
ILMN_1685602	90407	TMEM41A	transmembrane protein 41A	1.07193	10.2954	5.38847	0.000191663	0.00776122	0.828068
ILMN_1657683	84886	C1orf198	chromosome 1 open reading frame 198	1.07928	12.0048	5.46186	0.000170906	0.00721209	0.944888
ILMN_1780769	10383	TUBB4B	tubulin, beta 4B class IVb	1.08592	9.49546	7.12797	1.54594e-05	0.00132568	3.38701
ILMN_1811378	9567	GTPBP1	GTP binding protein 1	1.08874	9.13064	5.90653	8.67307e-05	0.00456494	1.63598
ILMN_1753910	83690	CRISPLD1	cysteine-rich secretory protein LCCL domain containing 1	1.0946	7.96842	6.59252	3.21363e-05	0.00227685	2.64558
ILMN_1698803	51776	ZAK	sterile alpha motif and leucine zipper containing kinase AZK	1.09462	12.4002	5.91472	8.56766e-05	0.00453787	1.64843
ILMN_3240520	64123	ELTD1	EGF, latrophilin and seven transmembrane domain containing 1	1.09799	11.4509	5.59291	0.000139535	0.00628736	1.15156
ILMN_1770307	4914	NTRK1	neurotrophic tyrosine kinase, receptor, type 1	1.09908	8.49692	5.29787	0.000221033	0.00860989	0.682767
ILMN_1815190	4234	METTL1	methyltransferase like 1	1.1054	11.1057	6.45009	3.92868e-05	0.00262132	2.44156
ILMN_1806320	8496	PPFIBP1	PTPRF interacting protein, binding protein 1 (liprin beta 1)	1.10554	12.6538	5.91009	8.62711e-05	0.0045507	1.64139
ILMN_1664177	127002	ATXN7L2	ataxin 7-like 2	1.10993	10.5282	5.7681	0.000106804	0.00526979	1.42393
ILMN_1785202	6775	STAT4	signal transducer and activator of transcription 4	1.11105	12.5125	5.43218	0.000178998	0.00737881	0.897741
ILMN_1658937	254312	LINC00710	long intergenic non-protein coding RNA 710	1.11226	8.43793	6.37899	4.34756e-05	0.0028327	2.33861
ILMN_1806023	3725	JUN	jun proto-oncogene	1.11806	14.2507	6.70912	2.73165e-05	0.00200628	2.81046
ILMN_2318430	1983	EIF5	eukaryotic translation initiation factor 5	1.11847	10.2102	6.2868	4.96284e-05	0.00306873	2.20406
ILMN_1745132	10220	GDF11	growth differentiation factor 11	1.11853	9.62152	5.4551	0.000172714	0.00725062	0.934162
ILMN_1705922	10458	BAIAP2	BAI1-associated protein 2	1.12035	11.1111	6.33076	4.65864e-05	0.0029446	2.26837
ILMN_1779706	7159	TP53BP2	tumor protein p53 binding protein, 2	1.12063	12.791	6.56368	3.34629e-05	0.00235351	2.60451
ILMN_1731043	29896	TRA2A	transformer 2 alpha homolog (Drosophila)	1.12213	11.8981	5.26555	0.00023263	0.00893862	0.630648
ILMN_2053415	3949	LDLR	low density lipoprotein receptor	1.12355	13.2309	6.6088	3.14119e-05	0.00224004	2.66872
ILMN_2367818	958	CD40	CD40 molecule, TNF receptor superfamily member 5	1.12491	11.4016	5.98993	7.66053e-05	0.00418373	1.76238
ILMN_1720373	8140	SLC7A5	solute carrier family 7 (amino acid transporter light chain, L system), member 5	1.1282	14.1187	6.38522	4.30899e-05	0.00281788	2.34767
ILMN_1653283	351	APP	amyloid beta (A4) precursor protein	1.12929	12.2701	5.56044	0.000146693	0.00649814	1.10058
ILMN_2054297	5743	PTGS2	prostaglandin-endoperoxide synthase 2 (prostaglandin G/H synthase and cyclooxygenase)	1.13376	14.7234	5.5782	0.000142731	0.0063543	1.12848
ILMN_1677485	140733	MACROD2	MACRO domain containing 2	1.13958	8.67397	5.64787	0.000128252	0.00596117	1.23748
ILMN_3249439	729747	ZNF878	zinc finger protein 878	1.1397	8.11945	5.32213	0.000212728	0.00835825	0.721794
ILMN_1697088	79798	ARMC5	armadillo repeat containing 5	1.14237	12.4411	5.28484	0.000225631	0.00873245	0.661781
ILMN_2402416	10049	DNAJB6	DnaJ (Hsp40) homolog, subfamily B, member 6	1.14428	12.212	6.23314	5.36317e-05	0.00324944	2.12517
ILMN_2374362	51104	FAM108B1	family with sequence similarity 108, member B1	1.15103	10.0965	5.58254	0.000141779	0.00633493	1.1353
ILMN_1670660	4884	NPTX1	neuronal pentraxin I	1.15268	9.20378	5.45026	0.000174022	0.00726709	0.926474
ILMN_1780798	285966	FAM115C	family with sequence similarity 115, member C	1.15462	10.7573	5.28327	0.000226194	0.00874017	0.659243
ILMN_1652992	7799	PRDM2	PR domain containing 2, with ZNF domain	1.1555	11.7069	5.55069	0.000148917	0.00655437	1.08525
ILMN_1687978	22822	PHLDA1	pleckstrin homology-like domain, family A, member 1	1.15727	13.263	8.01787	4.95097e-06	0.000643719	4.53377
ILMN_1708588	111	ADCY5	adenylate cyclase 5	1.16141	8.73735	5.19704	0.00025939	0.00964335	0.519689
ILMN_1707649	8777	MPDZ	multiple PDZ domain protein	1.16423	10.4246	5.28241	0.0002265	0.00874496	0.657866
ILMN_2366587	245711	SPDYA	speedy homolog A (Xenopus laevis)	1.16659	8.62826	5.19111	0.000261856	0.0097125	0.510048
ILMN_1714170	80176	SPSB1	splA/ryanodine receptor domain and SOCS box containing 1	1.16811	12.4605	5.59269	0.000139583	0.00628736	1.15121
ILMN_1698653	4957	ODF2	outer dense fiber of sperm tails 2	1.16821	9.95261	6.04961	7.01354e-05	0.00392782	1.8522
ILMN_3233229	84973	SNHG7	small nucleolar RNA host gene 7 (non-protein coding)	1.17026	10.9577	10.584	2.93081e-07	9.15535e-05	7.32358
ILMN_2148819	7846	TUBA1A	tubulin, alpha 1a	1.17726	12.8721	6.79212	2.4359e-05	0.00184045	2.92665
ILMN_1791967	NA	NA	NA	1.17967	8.11214	5.20082	0.000257833	0.00959287	0.525825
ILMN_1805725	2583	B4GALNT1	beta-1,4-N-acetyl-galactosaminyl transferase 1	1.18321	9.37264	6.24106	5.302e-05	0.00322433	2.13684
ILMN_1696392	245711	SPDYA	speedy homolog A (Xenopus laevis)	1.18369	8.56546	5.48257	0.00016549	0.00705156	0.977711
ILMN_1750225	80177	MYCT1	myc target 1	1.18448	10.6411	5.84622	9.49343e-05	0.00483281	1.54393
ILMN_2380801	2534	FYN	FYN oncogene related to SRC, FGR, YES	1.18991	12.7583	7.05459	1.70533e-05	0.00140236	3.28777
ILMN_2384770	133584	EGFLAM	EGF-like, fibronectin type III and laminin G domains	1.19924	9.61874	6.33741	4.61435e-05	0.00292853	2.27808
ILMN_1751598	83667	SESN2	sestrin 2	1.19986	11.5588	8.44485	2.95954e-06	0.000460759	5.04843
ILMN_1760574	10742	RAI2	retinoic acid induced 2	1.20056	8.67516	6.6192	3.09582e-05	0.00221623	2.68348
ILMN_2101930	5428	POLG	polymerase (DNA directed), gamma	1.2031	10.4158	5.73508	0.000112286	0.00544529	1.37294
ILMN_3238123	284391	ZNF844	zinc finger protein 844	1.20358	11.029	5.61126	0.000135655	0.0062093	1.1803
ILMN_1654322	483	ATP1B3	ATPase, Na+/K+ transporting, beta 3 polypeptide	1.20473	12.5782	5.3211	0.000213076	0.00835857	0.720129
ILMN_1735461	9188	DDX21	DEAD (Asp-Glu-Ala-Asp) box helicase 21	1.20891	11.1748	5.23529	0.000244072	0.00920186	0.58172
ILMN_1799062	4791	NFKB2	nuclear factor of kappa light polypeptide gene enhancer in B-cells 2 (p49/p100)	1.21215	14.041	11.2914	1.48334e-07	5.84911e-05	7.9788
ILMN_2174369	60481	ELOVL5	ELOVL fatty acid elongase 5	1.21286	12.0353	8.95367	1.64318e-06	0.000301712	5.63368
ILMN_1729645	27113	BBC3	BCL2 binding component 3	1.21706	9.78131	5.33746	0.000207652	0.00826264	0.746407
ILMN_1721283	126393	HSPB6	heat shock protein, alpha-crystallin-related, B6	1.22702	12.8722	6.15584	6.00137e-05	0.0035118	2.0108
ILMN_1763834	333	APLP1	amyloid beta (A4) precursor-like protein 1	1.22791	9.93395	5.43281	0.000178823	0.00737792	0.898738
ILMN_1754570	386617	KCTD8	potassium channel tetramerisation domain containing 8	1.22801	8.98845	7.32585	1.19044e-05	0.00108875	3.65102
ILMN_2328433	4839	NOP2	NOP2 nucleolar protein	1.23377	11.6792	5.94428	8.19814e-05	0.00439674	1.69332
ILMN_1687768	135112	NCOA7	nuclear receptor coactivator 7	1.23517	12.6027	6.49855	3.668e-05	0.00249738	2.5113
ILMN_1691097	3320	HSP90AA1	heat shock protein 90kDa alpha (cytosolic), class A member 1	1.23657	13.0034	10.2092	4.26955e-07	0.000119577	6.95835
ILMN_2340259	5142	PDE4B	phosphodiesterase 4B, cAMP-specific	1.23841	12.8245	8.63783	2.36032e-06	0.000388863	5.2739
ILMN_1782295	7223	TRPC4	transient receptor potential cation channel, subfamily C, member 4	1.2424	9.8731	6.50407	3.63952e-05	0.00248702	2.51922
ILMN_1762080	133746	JMY	junction mediating and regulatory protein, p53 cofactor	1.24336	13.672	6.11337	6.38599e-05	0.00367917	1.9476
ILMN_1748614	84957	RELT	RELT tumor necrosis factor receptor	1.2435	8.92576	5.76926	0.000106616	0.0052659	1.42572
ILMN_1753006	6865	TACR2	tachykinin receptor 2	1.24804	8.77276	6.53593	3.47952e-05	0.00241892	2.56487
ILMN_1661695	11213	IRAK3	interleukin-1 receptor-associated kinase 3	1.25324	12.5865	5.39065	0.00019101	0.0077413	0.831546
ILMN_2312304	26512	INTS6	integrator complex subunit 6	1.26019	12.027	5.78781	0.000103667	0.00516265	1.4543
ILMN_2222317	11080	DNAJB4	DnaJ (Hsp40) homolog, subfamily B, member 4	1.26488	8.77988	7.40884	1.06838e-05	0.00101775	3.76019
ILMN_2052208	1647	GADD45A	growth arrest and DNA-damage-inducible, alpha	1.26768	12.2247	5.3615	0.000199948	0.00802914	0.784938
ILMN_1708105	2146	EZH2	enhancer of zeste homolog 2 (Drosophila)	1.27331	12.5589	5.86622	9.21263e-05	0.0047659	1.57451
ILMN_1747344	3563	IL3RA	interleukin 3 receptor, alpha (low affinity)	1.27465	10.0513	6.73053	2.65185e-05	0.00197176	2.84053
ILMN_3235487	57683	ZDBF2	zinc finger, DBF-type containing 2	1.27489	11.8758	5.74681	0.000110306	0.00537093	1.39106
ILMN_1760593	1407	CRY1	cryptochrome 1 (photolyase-like)	1.27593	12.0555	7.75415	6.87157e-06	0.000783343	4.20464
ILMN_1736982	221692	PHACTR1	phosphatase and actin regulator 1	1.276	11.7404	5.71065	0.000116534	0.0055919	1.33511
ILMN_1672496	3301	DNAJA1	DnaJ (Hsp40) homolog, subfamily A, member 1	1.27835	12.3949	5.25052	0.000238241	0.00907965	0.606363
ILMN_2317658	6520	SLC3A2	solute carrier family 3 (activators of dibasic and neutral amino acid transport), member 2	1.28383	10.4021	7.66285	7.71166e-06	0.00083035	4.08863
ILMN_1711269	140458	ASB5	ankyrin repeat and SOCS box containing 5	1.28453	8.30054	5.9614	7.99197e-05	0.00432474	1.71925
ILMN_1788192	51309	ARMCX1	armadillo repeat containing, X-linked 1	1.28462	11.3075	5.47881	0.000166458	0.0070678	0.971762
ILMN_1712754	4793	NFKBIB	nuclear factor of kappa light polypeptide gene enhancer in B-cells inhibitor, beta	1.28832	11.2481	6.71353	2.71499e-05	0.00200015	2.81666
ILMN_1695299	27295	PDLIM3	PDZ and LIM domain 3	1.28836	11.5924	8.70843	2.17489e-06	0.000368258	5.3553
ILMN_2141118	388135	C15orf59	chromosome 15 open reading frame 59	1.28885	10.4764	7.02637	1.77124e-05	0.00143935	3.24939
ILMN_1775708	6515	SLC2A3	solute carrier family 2 (facilitated glucose transporter), member 3	1.29077	14.1379	8.19942	3.96856e-06	0.000555053	4.7553
ILMN_3272074	2553	GABPB1	GA binding protein transcription factor, beta subunit 1	1.29337	10.3857	5.5127	0.000157931	0.00681397	1.02536
ILMN_1684074	4928	NUP98	nucleoporin 98kDa	1.29818	11.025	5.98905	7.67051e-05	0.00418373	1.76105
ILMN_1709026	221749	PXDC1	PX domain containing 1	1.29841	10.8956	6.27668	5.03584e-05	0.00310832	2.18921
ILMN_2169152	5552	SRGN	serglycin	1.29936	11.4929	5.77013	0.000106477	0.00526441	1.42706
ILMN_1795852	898	CCNE1	cyclin E1	1.30024	11.0902	5.24696	0.00023959	0.00908988	0.600606
ILMN_3308148	693197	MIR612	microRNA 612	1.31442	12.8952	7.18643	1.43037e-05	0.00125797	3.46556
ILMN_1687821	89927	C16orf45	chromosome 16 open reading frame 45	1.3171	10.4871	5.9402	8.24812e-05	0.00441203	1.68713
ILMN_2156250	9021	SOCS3	suppressor of cytokine signaling 3	1.31782	8.95644	7.20316	1.39902e-05	0.00123491	3.48796
ILMN_2200331	3014	H2AFX	H2A histone family, member X	1.318	8.39824	7.70178	7.34068e-06	0.00081214	4.13823
ILMN_1744815	5818	PVRL1	poliovirus receptor-related 1 (herpesvirus entry mediator C)	1.31921	10.1411	7.10261	1.59915e-05	0.0013544	3.3528
ILMN_1692785	9903	KLHL21	kelch-like family member 21	1.32104	12.6217	10.1709	4.43998e-07	0.000122755	6.92023
ILMN_1778668	6876	TAGLN	transgelin	1.3241	13.4012	6.02855	7.235e-05	0.00403307	1.82056
ILMN_1678323	10157	AASS	aminoadipate-semialdehyde synthase	1.32432	11.7002	6.01512	7.38006e-05	0.00409024	1.80035
ILMN_3243831	827	CAPN6	calpain 6	1.32479	8.89395	5.23747	0.000243227	0.00918439	0.585255
ILMN_1657769	1983	EIF5	eukaryotic translation initiation factor 5	1.32482	8.58843	7.6363	7.97609e-06	0.000836172	4.0547
ILMN_1715748	2318	FLNC	filamin C, gamma	1.33048	13.6866	7.07756	1.65363e-05	0.00138518	3.31891
ILMN_1746403	401375	GTF2IRD2P1	GTF2I repeat domain containing 2 pseudogene 1	1.33234	8.60019	6.18442	5.75647e-05	0.00343156	2.05319
ILMN_1805192	85450	ITPRIP	inositol 1,4,5-trisphosphate receptor interacting protein	1.33464	12.9145	10.2845	3.95538e-07	0.000113941	7.03272
ILMN_1662768	133308	SLC9B2	solute carrier family 9, subfamily B (NHA2, cation proton antiporter 2), member 2	1.336	11.4564	6.0597	6.91004e-05	0.0038789	1.86733
ILMN_2340908	6322	SCML1	sex comb on midleg-like 1 (Drosophila)	1.34004	10.7549	5.3412	0.000206435	0.00822099	0.752401
ILMN_2305407	7704	ZBTB16	zinc finger and BTB domain containing 16	1.34098	13.4232	5.69928	0.000118569	0.00562974	1.31747
ILMN_1717434	25861	DFNB31	deafness, autosomal recessive 31	1.34138	11.641	6.89511	2.11565e-05	0.00165492	3.06949
ILMN_1785618	6525	SMTN	smoothelin	1.34383	12.9741	7.32003	1.19954e-05	0.00109499	3.64334
ILMN_1810540	221935	SDK1	sidekick cell adhesion molecule 1	1.34945	10.0673	6.27499	5.04811e-05	0.00310947	2.18674
ILMN_2098643	3995	FADS3	fatty acid desaturase 3	1.34967	11.7712	7.55999	8.79181e-06	0.000888546	3.95665
ILMN_2124064	5966	REL	v-rel reticuloendotheliosis viral oncogene homolog (avian)	1.35007	12.7177	5.82835	9.75194e-05	0.00492791	1.51657
ILMN_1690289	53905	DUOX1	dual oxidase 1	1.35084	9.8721	5.75644	0.000108707	0.00532482	1.40594
ILMN_2336781	6648	SOD2	superoxide dismutase 2, mitochondrial	1.35384	13.0996	9.47466	9.2337e-07	0.000198306	6.2031
ILMN_2411897	7071	KLF10	Kruppel-like factor 10	1.35959	12.2442	8.40719	3.09453e-06	0.000475699	5.00392
ILMN_2405348	57716	PRX	periaxin	1.36007	8.48732	5.3754	0.000195634	0.0078822	0.807171
ILMN_1763560	84807	NFKBID	nuclear factor of kappa light polypeptide gene enhancer in B-cells inhibitor, delta	1.36412	9.1164	5.74958	0.000109843	0.00535924	1.39535
ILMN_2336803	6103	RPGR	retinitis pigmentosa GTPase regulator	1.36576	10.6185	8.39789	3.12887e-06	0.000476785	4.99291
ILMN_1728572	55816	DOK5	docking protein 5	1.3673	8.97662	5.66427	0.000125075	0.00586451	1.26304
ILMN_2405353	221935	SDK1	sidekick cell adhesion molecule 1	1.37219	9.92964	6.56928	3.3201e-05	0.00234194	2.61249
ILMN_2404049	55544	RBM38	RNA binding motif protein 38	1.37695	11.3627	5.83859	9.60288e-05	0.00487306	1.53226
ILMN_1699489	84617	TUBB6	tubulin, beta 6 class V	1.38294	11.5194	5.17713	0.000267764	0.00983875	0.487314
ILMN_2369403	114299	PALM2	paralemmin 2	1.3852	9.21129	5.65326	0.000127197	0.00591787	1.24589
ILMN_1789463	5348	FXYD1	FXYD domain containing ion transport regulator 1	1.38595	9.95118	5.98141	7.75801e-05	0.00421711	1.7495
ILMN_1751607	2354	FOSB	FBJ murine osteosarcoma viral oncogene homolog B	1.39497	14.415	7.83661	6.19695e-06	0.000739991	4.30849
ILMN_1793474	3638	INSIG1	insulin induced gene 1	1.39652	13.2578	6.40523	4.18768e-05	0.0027559	2.37669
ILMN_1750240	5784	PTPN14	protein tyrosine phosphatase, non-receptor type 14	1.39722	10.5262	7.15467	1.49196e-05	0.0012979	3.42295
ILMN_1781085	26228	STAP1	signal transducing adaptor family member 1	1.3992	11.4652	5.50171	0.000160645	0.00688785	1.00799
ILMN_1789074	3303	HSPA1A	heat shock 70kDa protein 1A	1.4071	13.6633	10.7393	2.5158e-07	8.58352e-05	7.47116
ILMN_1699585	27319	BHLHE22	basic helix-loop-helix family, member e22	1.41198	9.3715	5.28703	0.000224851	0.00870926	0.665312
ILMN_1783837	6853	SYN1	synapsin I	1.41199	8.91219	5.31861	0.000213912	0.00838002	0.716139
ILMN_3251625	84858	ZNF503	zinc finger protein 503	1.41307	11.0526	5.32987	0.000210151	0.00829347	0.734217
ILMN_1673222	65986	ZBTB10	zinc finger and BTB domain containing 10	1.41413	11.7663	7.46659	9.914e-06	0.000965451	3.8356
ILMN_1763750	4884	NPTX1	neuronal pentraxin I	1.41733	9.5316	5.55684	0.00014751	0.00652828	1.09492
ILMN_1714965	4790	NFKB1	nuclear factor of kappa light polypeptide gene enhancer in B-cells 1	1.42038	12.1683	7.33392	1.17794e-05	0.00108416	3.66167
ILMN_1763419	7150	TOP1	topoisomerase (DNA) I	1.42802	11.4235	6.51056	3.60629e-05	0.00246782	2.52853
ILMN_1708249	9572	NR1D1	nuclear receptor subfamily 1, group D, member 1	1.43316	10.4832	8.11839	4.37838e-06	0.000593326	4.65693
ILMN_3245015	440563	LOC440563	heterogeneous nuclear ribonucleoprotein C-like	1.43548	10.149	6.04007	7.11294e-05	0.00397886	1.83788
ILMN_1699190	114815	SORCS1	sortilin-related VPS10 domain containing receptor 1	1.44098	9.3731	6.08914	6.61714e-05	0.00376723	1.91141
ILMN_2041161	10260	DENND4A	DENN/MADD domain containing 4A	1.44737	11.8338	8.49039	2.8047e-06	0.000442379	5.10204
ILMN_1732468	22824	HSPA4L	heat shock 70kDa protein 4-like	1.4546	9.02447	6.74866	2.58625e-05	0.00192895	2.86593
ILMN_1669380	79836	LONRF3	LON peptidase N-terminal domain and ring finger 3	1.46216	10.5232	6.35352	4.50894e-05	0.00289601	2.30157
ILMN_3247444	692088	SNORD50B	small nucleolar RNA, C/D box 50B	1.46771	10.4189	5.85089	9.42704e-05	0.00481588	1.55108
ILMN_2201668	10560	SLC19A2	solute carrier family 19 (thiamine transporter), member 2	1.47065	9.15678	5.48936	0.000163754	0.00698998	0.988457
ILMN_1798458	23254	KAZN	kazrin, periplakin interacting protein	1.47346	10.5219	6.24024	5.3083e-05	0.00322433	2.13563
ILMN_2401878	11221	DUSP10	dual specificity phosphatase 10	1.47818	9.02942	7.11127	1.58076e-05	0.00134818	3.36449
ILMN_1652677	375061	FAM89A	family with sequence similarity 89, member A	1.48055	10.2811	5.52593	0.000154728	0.00672403	1.04624
ILMN_2215355	400499	LOC400499	uncharacterized LOC400499	1.48588	8.67661	6.34286	4.57842e-05	0.00291727	2.28603
ILMN_3244390	29065	ASAP1-IT1	ASAP1 intronic transcript 1 (non-protein coding)	1.48966	11.0265	5.40863	0.000185709	0.00757752	0.860231
ILMN_1720048	6347	CCL2	chemokine (C-C motif) ligand 2	1.48984	13.5919	10.553	3.02213e-07	9.35406e-05	7.29387
ILMN_1701648	80311	KLHL15	kelch-like family member 15	1.49208	11.5981	5.66969	0.000124043	0.00582179	1.27148
ILMN_1789638	84879	MFSD2A	major facilitator superfamily domain containing 2A	1.4923	9.44879	5.99119	7.64629e-05	0.00418373	1.76427
ILMN_1710284	3280	HES1	hairy and enhancer of split 1, (Drosophila)	1.49675	13.5853	7.52242	9.22593e-06	0.000917008	3.90809
ILMN_1758497	57348	TTYH1	tweety homolog 1 (Drosophila)	1.49827	8.93112	5.7155	0.000115677	0.00557045	1.34262
ILMN_1755173	57664	PLEKHA4	pleckstrin homology domain containing, family A (phosphoinositide binding specific) member 4	1.49856	10.3934	5.74212	0.000111094	0.00539836	1.38381
ILMN_1778561	7465	WEE1	WEE1 homolog (S. pombe)	1.49957	9.99229	10.4218	3.44429e-07	0.000102916	7.16713
ILMN_1753525	56849	TCEAL7	transcription elongation factor A (SII)-like 7	1.50167	9.28402	7.66787	7.66266e-06	0.00083035	4.09505
ILMN_2108823	8324	FZD7	frizzled family receptor 7	1.50321	9.35763	5.58234	0.000141824	0.00633493	1.13498
ILMN_1787190	8828	NRP2	neuropilin 2	1.51044	10.9279	5.98951	7.66535e-05	0.00418373	1.76174
ILMN_1659936	23645	PPP1R15A	protein phosphatase 1, regulatory subunit 15A	1.51422	13.8893	13.1809	2.83567e-08	1.92135e-05	9.5345
ILMN_1705301	7004	TEAD4	TEA domain family member 4	1.51501	12.8842	6.37064	4.39978e-05	0.00284511	2.32648
ILMN_1732776	4928	NUP98	nucleoporin 98kDa	1.51922	12.1135	6.02097	7.31651e-05	0.00406602	1.80915
ILMN_1718033	284348	LYPD5	LY6/PLAUR domain containing 5	1.52077	10.3543	8.85757	1.83268e-06	0.00032646	5.5254
ILMN_1787897	2919	CXCL1	chemokine (C-X-C motif) ligand 1 (melanoma growth stimulating activity, alpha)	1.52183	9.87309	11.2663	1.51868e-07	5.93978e-05	7.95628
ILMN_1718977	4616	GADD45B	growth arrest and DNA-damage-inducible, beta	1.52444	13.6346	7.57974	8.57251e-06	0.000878475	3.98209
ILMN_1663032	64838	FNDC4	fibronectin type III domain containing 4	1.53124	9.84963	5.51937	0.000156307	0.0067682	1.03589
ILMN_1802390	5277	PIGA	phosphatidylinositol glycan anchor biosynthesis, class A	1.53235	11.3619	5.91345	8.58392e-05	0.00453787	1.6465
ILMN_2347592	4828	NMB	neuromedin B	1.53807	9.64965	5.43954	0.000176956	0.0073323	0.909439
ILMN_2362232	55422	ZNF331	zinc finger protein 331	1.5393	10.2967	5.63761	0.000130281	0.00602639	1.22148
ILMN_1690884	335	APOA1	apolipoprotein A-I	1.53951	10.8975	6.19715	5.65086e-05	0.00338538	2.07202
ILMN_1797236	7052	TGM2	transglutaminase 2 (C polypeptide, protein-glutamine-gamma-glutamyltransferase)	1.53971	11.892	7.67207	7.62204e-06	0.00083035	4.10039
ILMN_1712888	10808	HSPH1	heat shock 105kDa/110kDa protein 1	1.54067	12.8799	5.88245	8.99121e-05	0.00468117	1.59929
ILMN_1783598	81617	CAB39L	calcium binding protein 39-like	1.54319	12.3125	8.55922	2.58697e-06	0.000416225	5.18258
ILMN_3249110	81566	CSRNP2	cysteine-serine-rich nuclear protein 2	1.54601	11.4025	5.33466	0.000208571	0.00827865	0.741909
ILMN_1796210	23082	PPRC1	peroxisome proliferator-activated receptor gamma, coactivator-related 1	1.54788	13.04	5.63783	0.000130239	0.00602639	1.22182
ILMN_1762899	1958	EGR1	early growth response 1	1.5519	13.9947	8.39178	3.15167e-06	0.000476785	4.98566
ILMN_2238132	94015	TTYH2	tweety homolog 2 (Drosophila)	1.56242	10.1493	5.18157	0.000265871	0.00980699	0.494543
ILMN_1781514	27253	PCDH17	protocadherin 17	1.56313	12.4248	6.25776	5.17537e-05	0.00316758	2.16142
ILMN_1731714	9586	CREB5	cAMP responsive element binding protein 5	1.56369	10.7654	7.34307	1.16393e-05	0.00107679	3.67375
ILMN_2398261	2260	FGFR1	fibroblast growth factor receptor 1	1.56391	12.5596	8.13237	4.30454e-06	0.000588291	4.67396
ILMN_1703180	2117	ETV3	ets variant 3	1.57051	10.7124	6.09001	6.60872e-05	0.00376689	1.91271
ILMN_1717519	57158	JPH2	junctophilin 2	1.57203	8.92219	6.0967	6.54414e-05	0.00374785	1.9227
ILMN_1758939	8767	RIPK2	receptor-interacting serine-threonine kinase 2	1.57496	11.2804	7.03662	1.74698e-05	0.00142444	3.26335
ILMN_1685641	590	BCHE	butyrylcholinesterase	1.57675	9.14621	6.37975	4.34282e-05	0.0028327	2.33972
ILMN_1773114	2897	GRIK1	glutamate receptor, ionotropic, kainate 1	1.58519	8.32772	6.07364	6.7697e-05	0.00383141	1.88821
ILMN_1712075	23336	SYNM	synemin, intermediate filament protein	1.58563	11.1198	9.23217	1.20367e-06	0.000239376	5.9417
ILMN_1791270	1008	CDH10	cadherin 10, type 2 (T2-cadherin)	1.58726	8.14965	5.322	0.000212773	0.00835825	0.721578
ILMN_1770927	23254	KAZN	kazrin, periplakin interacting protein	1.58855	12.2971	5.17555	0.000268438	0.0098428	0.484751
ILMN_1680223	50640	PNPLA8	patatin-like phospholipase domain containing 8	1.60073	10.7195	5.26953	0.000231168	0.00888951	0.637077
ILMN_1766085	5966	REL	v-rel reticuloendotheliosis viral oncogene homolog (avian)	1.6027	10.3061	8.85453	1.83904e-06	0.00032646	5.52197
ILMN_1678799	2889	RAPGEF1	Rap guanine nucleotide exchange factor (GEF) 1	1.60336	13.3067	5.75798	0.000108453	0.00531842	1.40832
ILMN_1689700	10865	ARID5A	AT rich interactive domain 5A (MRF1-like)	1.60481	12.7091	7.4203	1.05261e-05	0.00100872	3.77519
ILMN_1687481	64344	HIF3A	hypoxia inducible factor 3, alpha subunit	1.60576	10.1977	5.39886	0.000188569	0.00766173	0.844655
ILMN_1702636	84617	TUBB6	tubulin, beta 6 class V	1.60601	11.9394	5.45136	0.000173724	0.00726093	0.928224
ILMN_1754921	163933	FAM43B	family with sequence similarity 43, member B	1.60817	8.60581	5.6988	0.000118655	0.00562974	1.31673
ILMN_1775304	3337	DNAJB1	DnaJ (Hsp40) homolog, subfamily B, member 1	1.60886	13.0195	11.8597	8.8067e-08	4.0349e-05	8.4749
ILMN_2268241	25	ABL1	c-abl oncogene 1, non-receptor tyrosine kinase	1.6148	10.9816	7.24764	1.3192e-05	0.0011818	3.54731
ILMN_1806502	7718	ZNF165	zinc finger protein 165	1.61735	11.7152	7.2522	1.3113e-05	0.00117912	3.55338
ILMN_1762260	718	C3	complement component 3	1.62484	12.8697	5.19556	0.000260002	0.0096586	0.517291
ILMN_1657039	27145	FILIP1	filamin A interacting protein 1	1.62602	9.8105	6.90319	2.0925e-05	0.00164484	3.08064
ILMN_1748730	11330	CTRC	chymotrypsin C (caldecrin)	1.63109	11.3242	5.47882	0.000166457	0.0070678	0.971769
ILMN_2148469	65997	RASL11B	RAS-like, family 11, member B	1.63151	9.3	5.28119	0.000226938	0.0087484	0.655895
ILMN_1756238	221468	TMEM217	transmembrane protein 217	1.6322	9.12666	7.65676	7.77149e-06	0.000832302	4.08085
ILMN_1675053	23336	SYNM	synemin, intermediate filament protein	1.6328	8.97173	6.41168	4.14932e-05	0.0027344	2.38604
ILMN_1765971	116255	MOGAT1	monoacylglycerol O-acyltransferase 1	1.63394	8.74012	8.72514	2.13334e-06	0.000363931	5.37449
ILMN_1710622	90527	DUOXA1	dual oxidase maturation factor 1	1.64084	9.0507	6.17943	5.79844e-05	0.00344377	2.0458
ILMN_1701914	29126	CD274	CD274 molecule	1.64274	10.3626	6.81651	2.35564e-05	0.00180738	2.96062
ILMN_1672908	7291	TWIST1	twist basic helix-loop-helix transcription factor 1	1.64564	9.73112	6.39838	4.2288e-05	0.00277916	2.36676
ILMN_1755620	389792	IER5L	immediate early response 5-like	1.64719	12.4646	8.34864	3.3177e-06	0.000490641	4.93439
ILMN_1660436	3304	HSPA1B	heat shock 70kDa protein 1B	1.64855	13.5497	7.45352	1.00828e-05	0.000977933	3.81857
ILMN_1791728	114789	SLC25A25	solute carrier family 25 (mitochondrial carrier; phosphate carrier), member 25	1.64965	12.6748	7.27051	1.28008e-05	0.00115536	3.57772
ILMN_1724145	8535	CBX4	chromobox homolog 4	1.65499	9.96301	9.88608	5.96046e-07	0.000151714	6.63269
ILMN_1727671	54434	SSH1	slingshot homolog 1 (Drosophila)	1.65618	11.6986	7.50816	9.39671e-06	0.000924433	3.88961
ILMN_1815032	83595	SOX7	SRY (sex determining region Y)-box 7	1.65749	11.6859	7.7324	7.06243e-06	0.000796172	4.1771
ILMN_1793849	10010	TANK	TRAF family member-associated NFKB activator	1.66794	10.8832	7.86589	5.97478e-06	0.000724002	4.34516
ILMN_2227790	2905	GRIN2C	glutamate receptor, ionotropic, N-methyl D-aspartate 2C	1.67559	9.28084	7.12221	1.55785e-05	0.00133114	3.37926
ILMN_1729216	1410	CRYAB	crystallin, alpha B	1.67595	12.83	7.63796	7.95925e-06	0.000836172	4.05683
ILMN_2322597	284348	LYPD5	LY6/PLAUR domain containing 5	1.68001	9.85492	5.17689	0.000267868	0.00983875	0.486919
ILMN_3309534	407014	MIR25	microRNA 25	1.68206	8.7365	5.58369	0.000141529	0.00633493	1.1371
ILMN_3236808	79104	MEG8	maternally expressed 8 (non-protein coding)	1.68659	10.7558	5.53476	0.000152627	0.00667493	1.06017
ILMN_3309319	693235	MIR92B	microRNA 92b	1.68828	8.46983	6.14573	6.09066e-05	0.00354725	1.99578
ILMN_2230025	27295	PDLIM3	PDZ and LIM domain 3	1.69568	11.7633	6.37027	4.40212e-05	0.00284511	2.32594
ILMN_1660806	1466	CSRP2	cysteine and glycine-rich protein 2	1.69821	12.233	7.78677	6.59569e-06	0.000768279	4.24583
ILMN_1701827	57863	CADM3	cell adhesion molecule 3	1.69925	8.919	5.34823	0.000204164	0.00816436	0.763672
ILMN_1811171	29933	GPR132	G protein-coupled receptor 132	1.70581	9.6685	6.51489	3.58429e-05	0.00246124	2.53474
ILMN_2136446	8727	CTNNAL1	catenin (cadherin-associated protein), alpha-like 1	1.70918	10.5712	8.10681	4.44056e-06	0.000598381	4.6428
ILMN_1730670	10272	FSTL3	follistatin-like 3 (secreted glycoprotein)	1.71753	10.7766	7.69965	7.36053e-06	0.00081214	4.13552
ILMN_1745964	3656	IRAK2	interleukin-1 receptor-associated kinase 2	1.72084	12.1319	9.70505	7.21323e-07	0.000171265	6.44578
ILMN_1712065	25817	FAM19A5	family with sequence similarity 19 (chemokine (C-C motif)-like), member A5	1.72259	9.06125	8.76269	2.04303e-06	0.000352273	5.41748
ILMN_1807919	7145	TNS1	tensin 1	1.72427	11.3727	9.12078	1.36203e-06	0.000262863	5.81952
ILMN_1707312	4783	NFIL3	nuclear factor, interleukin 3 regulated	1.72551	12.5815	5.95164	8.10884e-05	0.00436768	1.70447
ILMN_1684439	4291	MLF1	myeloid leukemia factor 1	1.72748	9.7034	9.75056	6.87358e-07	0.000167004	6.49308
ILMN_2186061	5209	PFKFB3	6-phosphofructo-2-kinase/fructose-2,6-biphosphatase 3	1.7304	13.6749	10.5493	3.03331e-07	9.35406e-05	7.2903
ILMN_1785756	3014	H2AFX	H2A histone family, member X	1.73085	11.5818	6.20134	5.61652e-05	0.003369	2.07822
ILMN_1732612	6461	SHB	Src homology 2 domain containing adaptor protein B	1.7313	11.4049	8.21343	3.90194e-06	0.000548862	4.77224
ILMN_2413956	NA	NA	NA	1.7322	10.1853	5.25102	0.000238052	0.00907965	0.607171
ILMN_3250483	5817	PVR	poliovirus receptor	1.73576	11.4289	5.91618	8.54896e-05	0.00453787	1.65065
ILMN_1655611	128553	TSHZ2	teashirt zinc finger homeobox 2	1.73791	11.1114	5.43801	0.000177379	0.00734351	0.907004
ILMN_3233205	84973	SNHG7	small nucleolar RNA host gene 7 (non-protein coding)	1.7425	10.8367	5.77383	0.000105882	0.00525122	1.43276
ILMN_1728677	9586	CREB5	cAMP responsive element binding protein 5	1.74369	12.3523	5.89607	8.80974e-05	0.0046217	1.62005
ILMN_2374340	5329	PLAUR	plasminogen activator, urokinase receptor	1.74528	12.4919	8.7739	2.01689e-06	0.000349016	5.43028
ILMN_1691413	4826	NNAT	neuronatin	1.76981	9.17586	5.31026	0.00021675	0.0084774	0.702706
ILMN_2347298	64061	TSPYL2	TSPY-like 2	1.77208	12.7279	7.7104	7.2612e-06	0.00081214	4.14918
ILMN_1796316	4318	MMP9	matrix metallopeptidase 9 (gelatinase B, 92kDa gelatinase, 92kDa type IV collagenase)	1.77261	13.0527	7.7319	7.06686e-06	0.000796172	4.17647
ILMN_1730218	171024	SYNPO2	synaptopodin 2	1.77787	11.8691	5.96479	7.95182e-05	0.00430786	1.72438
ILMN_1681583	571	BACH1	BTB and CNC homology 1, basic leucine zipper transcription factor 1	1.77808	12.0218	6.20613	5.57756e-05	0.00335399	2.0853
ILMN_1756417	353322	ANKRD37	ankyrin repeat domain 37	1.77839	12.3177	7.20706	1.39183e-05	0.00123259	3.49317
ILMN_1699727	10458	BAIAP2	BAI1-associated protein 2	1.77861	11.7046	5.72416	0.000114165	0.00551238	1.35603
ILMN_1813528	147372	CCBE1	collagen and calcium binding EGF domains 1	1.77908	8.64825	8.90154	1.74322e-06	0.000312914	5.57507
ILMN_2119297	23034	SAMD4A	sterile alpha motif domain containing 4A	1.78458	12.0654	7.07258	1.66469e-05	0.00138518	3.31216
ILMN_1738233	386724	AMIGO3	adhesion molecule with Ig-like domain 3	1.79709	9.927	5.44459	0.000175566	0.00729989	0.917471
ILMN_1775336	64061	TSPYL2	TSPY-like 2	1.79819	12.7438	6.74304	2.60638e-05	0.00194095	2.85807
ILMN_1738407	80329	ULBP1	UL16 binding protein 1	1.80526	8.88802	5.24966	0.000238566	0.00907965	0.604973
ILMN_2305112	1491	CTH	cystathionase (cystathionine gamma-lyase)	1.81242	10.7866	6.31563	4.76105e-05	0.00299007	2.24626
ILMN_1808011	115572	FAM46B	family with sequence similarity 46, member B	1.8133	9.26968	6.00454	7.49651e-05	0.00413572	1.78441
ILMN_1796229	2260	FGFR1	fibroblast growth factor receptor 1	1.81517	12.4376	15.1363	6.2987e-09	8.41743e-06	10.8952
ILMN_1708107	1805	DPT	dermatopontin	1.81637	12.0889	7.58189	8.54899e-06	0.000878475	3.98486
ILMN_2360988	10501	SEMA6B	sema domain, transmembrane domain (TM), and cytoplasmic domain, (semaphorin) 6B	1.82423	9.30341	5.96862	7.90668e-05	0.00428824	1.73018
ILMN_1785699	5744	PTHLH	parathyroid hormone-like hormone	1.83379	9.59787	6.22553	5.42264e-05	0.00327957	2.11395
ILMN_1679267	7052	TGM2	transglutaminase 2 (C polypeptide, protein-glutamine-gamma-glutamyltransferase)	1.83944	11.0345	5.61612	0.000134647	0.00618077	1.1879
ILMN_2406501	6648	SOD2	superoxide dismutase 2, mitochondrial	1.84119	13.6422	8.83508	1.88035e-06	0.000331348	5.49991
ILMN_1661197	23529	CLCF1	cardiotrophin-like cytokine factor 1	1.84157	11.6159	6.15168	6.03797e-05	0.00352511	2.00461
ILMN_1679880	79228	THOC6	THO complex 6 homolog (Drosophila)	1.84465	11.7027	6.00667	7.47286e-05	0.00412741	1.78763
ILMN_1690174	54567	DLL4	delta-like 4 (Drosophila)	1.84719	9.03669	5.30037	0.000220162	0.00858293	0.686788
ILMN_1662188	7481	WNT11	wingless-type MMTV integration site family, member 11	1.84863	9.37616	7.53421	9.08726e-06	0.000911484	3.92335
ILMN_2311497	1104	RCC1	regulator of chromosome condensation 1	1.85503	11.1446	7.34809	1.15632e-05	0.00107182	3.68037
ILMN_2363621	5932	RBBP8	retinoblastoma binding protein 8	1.86752	11.0742	7.58143	8.55399e-06	0.000878475	3.98427
ILMN_1756312	8482	SEMA7A	semaphorin 7A, GPI membrane anchor (John Milton Hagen blood group)	1.87316	9.89064	5.37633	0.000195349	0.00787731	0.808657
ILMN_1666775	775	CACNA1C	calcium channel, voltage-dependent, L type, alpha 1C subunit	1.87475	9.62298	5.91392	8.57789e-05	0.00453787	1.64721
ILMN_1674152	4793	NFKBIB	nuclear factor of kappa light polypeptide gene enhancer in B-cells inhibitor, beta	1.87565	9.90003	5.51827	0.000156574	0.00677207	1.03415
ILMN_3309544	100126314	MIR877	microRNA 877	1.8784	9.84543	5.70574	0.000117409	0.00561449	1.32749
ILMN_1751149	571	BACH1	BTB and CNC homology 1, basic leucine zipper transcription factor 1	1.88071	11.5014	5.25958	0.000234841	0.00898766	0.621011
ILMN_1670664	84919	PPP1R15B	protein phosphatase 1, regulatory subunit 15B	1.89217	10.8719	6.58633	3.24161e-05	0.00228993	2.63678
ILMN_2394777	1837	DTNA	dystrobrevin, alpha	1.89348	10.5113	5.7006	0.000118331	0.00562974	1.31952
ILMN_1741404	9242	MSC	musculin	1.89492	11.5306	6.72196	2.68349e-05	0.00198914	2.8285
ILMN_2349061	3665	IRF7	interferon regulatory factor 7	1.89499	11.6497	5.54298	0.0001507	0.00661471	1.07312
ILMN_2188862	9518	GDF15	growth differentiation factor 15	1.89899	11.4731	5.59587	0.000138901	0.00628016	1.1562
ILMN_1657836	64857	PLEKHG2	pleckstrin homology domain containing, family G (with RhoGef domain) member 2	1.90704	10.7027	6.28757	4.95732e-05	0.00306873	2.20519
ILMN_3230508	112597	LINC00152	long intergenic non-protein coding RNA 152	1.9087	12.6695	6.06627	6.84351e-05	0.00385957	1.87718
ILMN_2284794	5696	PSMB8	proteasome (prosome, macropain) subunit, beta type, 8 (large multifunctional peptidase 7)	1.90987	9.48101	5.40046	0.000188097	0.00765549	0.847208
ILMN_3308010	768222	MIR770	microRNA 770	1.91077	8.61875	5.90324	8.71588e-05	0.00457746	1.63096
ILMN_1746053	604	BCL6	B-cell CLL/lymphoma 6	1.91905	11.1789	7.18232	1.43819e-05	0.00126254	3.46005
ILMN_1761322	80206	FHOD3	formin homology 2 domain containing 3	1.91935	9.6275	5.99218	7.63504e-05	0.00418373	1.76577
ILMN_1661861	1437	CSF2	colony stimulating factor 2 (granulocyte-macrophage)	1.92576	9.63685	5.22234	0.000249146	0.00935558	0.560752
ILMN_2153916	3306	HSPA2	heat shock 70kDa protein 2	1.92929	9.37152	6.60837	3.14305e-05	0.00224004	2.66812
ILMN_1712959	1844	DUSP2	dual specificity phosphatase 2	1.93762	10.7048	5.99329	7.62248e-05	0.00418373	1.76745
ILMN_1655269	401027	C2orf66	chromosome 2 open reading frame 66	1.94894	8.89598	7.70688	7.29358e-06	0.00081214	4.14471
ILMN_2184640	9221	NOLC1	nucleolar and coiled-body phosphoprotein 1	1.95119	11.0063	8.67276	2.26654e-06	0.000379918	5.31424
ILMN_1737394	4000	LMNA	lamin A/C	1.95316	11.2467	7.78081	6.64521e-06	0.000771184	4.23832
ILMN_1812915	8795	TNFRSF10B	tumor necrosis factor receptor superfamily, member 10b	1.95903	12.084	8.17424	4.09128e-06	0.000568842	4.72483
ILMN_2410145	3164	NR4A1	nuclear receptor subfamily 4, group A, member 1	1.96068	13.6563	6.34338	4.57499e-05	0.00291727	2.28679
ILMN_1663446	10580	SORBS1	sorbin and SH3 domain containing 1	1.96177	11.7028	6.17025	5.87655e-05	0.00347301	2.03218
ILMN_1715508	4837	NNMT	nicotinamide N-methyltransferase	1.96296	12.3759	7.05276	1.70953e-05	0.00140342	3.28528
ILMN_1720452	79836	LONRF3	LON peptidase N-terminal domain and ring finger 3	1.96504	11.7148	7.76161	6.80742e-06	0.00078328	4.21407
ILMN_1651354	6696	SPP1	secreted phosphoprotein 1	1.96673	10.7727	9.90116	5.86725e-07	0.000150939	6.64811
ILMN_1808379	84812	PLCD4	phospholipase C, delta 4	1.96802	11.7581	7.53359	9.09456e-06	0.000911484	3.92255
ILMN_1734744	28513	CDH19	cadherin 19, type 2	1.98344	10.8635	5.92183	8.47719e-05	0.00451619	1.65924
ILMN_1701558	4130	MAP1A	microtubule-associated protein 1A	1.9923	9.10905	5.65626	0.000126615	0.00590404	1.25057
ILMN_1672295	80149	ZC3H12A	zinc finger CCCH-type containing 12A	1.99388	12.1423	10.1914	4.34816e-07	0.000120911	6.94059
ILMN_1715532	9590	AKAP12	A kinase (PRKA) anchor protein 12	1.99517	12.5518	12.4312	5.32524e-08	2.75464e-05	8.9486
ILMN_1682717	8870	IER3	immediate early response 3	1.99606	13.485	5.99708	7.57975e-05	0.0041673	1.77317
ILMN_1667771	2887	GRB10	growth factor receptor-bound protein 10	1.99717	9.73974	6.75605	2.56001e-05	0.00191531	2.87627
ILMN_1721901	8727	CTNNAL1	catenin (cadherin-associated protein), alpha-like 1	2.00631	10.9662	5.33662	0.000207929	0.0082668	0.745052
ILMN_1707748	415116	PIM3	pim-3 oncogene	2.00963	9.12503	9.54316	8.57576e-07	0.000192782	6.27583
ILMN_1652549	1837	DTNA	dystrobrevin, alpha	2.01317	11.3157	5.63019	0.000131771	0.00607774	1.2099
ILMN_1700762	80714	PBX4	pre-B-cell leukemia homeobox 4	2.01791	10.4711	8.33628	3.36698e-06	0.000490834	4.91966
ILMN_1719190	26093	CCDC9	coiled-coil domain containing 9	2.01872	10.9225	6.38487	4.31115e-05	0.00281788	2.34716
ILMN_1652413	90226	UCN2	urocortin 2	2.02381	9.31113	10.2464	4.11115e-07	0.000117027	6.99515
ILMN_1777301	200894	ARL13B	ADP-ribosylation factor-like 13B	2.02562	10.2821	12.4486	5.24574e-08	2.75464e-05	8.96268
ILMN_1664383	339942	H1FX-AS1	H1FX antisense RNA 1	2.03034	10.5295	7.27682	1.2695e-05	0.00114797	3.5861
ILMN_1753111	10135	NAMPT	nicotinamide phosphoribosyltransferase	2.0337	13.5484	9.19415	1.25537e-06	0.00024592	5.90015
ILMN_1759175	11221	DUSP10	dual specificity phosphatase 10	2.036	11.0638	7.39449	1.08849e-05	0.00102877	3.74137
ILMN_1751596	59269	HIVEP3	human immunodeficiency virus type I enhancer binding protein 3	2.03615	10.9611	6.18054	5.7891e-05	0.00344248	2.04744
ILMN_2308950	9590	AKAP12	A kinase (PRKA) anchor protein 12	2.04331	11.2412	5.20526	0.000256014	0.00954734	0.53304
ILMN_1656802	4017	LOXL2	lysyl oxidase-like 2	2.04808	9.99395	5.7983	0.000102038	0.00510266	1.47043
ILMN_1758164	6781	STC1	stanniocalcin 1	2.05414	11.2258	8.1242	4.34752e-06	0.000590808	4.66401
ILMN_1662523	718	C3	complement component 3	2.05512	11.0341	5.81861	9.89609e-05	0.00497983	1.50162
ILMN_1685608	4885	NPTX2	neuronal pentraxin II	2.05779	10.4325	5.17476	0.000268777	0.00984771	0.483467
ILMN_1661674	7414	VCL	vinculin	2.06091	10.6478	5.48999	0.000163592	0.00698998	0.989467
ILMN_1705904	NA	NA	NA	2.06407	10.6474	6.84243	2.27343e-05	0.00175523	2.99662
ILMN_1666733	3576	IL8	interleukin 8	2.06652	9.61009	8.14914	4.21773e-06	0.000578321	4.69436
ILMN_1717636	56963	RGMA	RGM domain family, member A	2.06664	9.3965	5.59657	0.000138752	0.00627932	1.1573
ILMN_1738401	2296	FOXC1	forkhead box C1	2.06798	11.8289	7.2499	1.31528e-05	0.00118049	3.55032
ILMN_1811258	5971	RELB	v-rel reticuloendotheliosis viral oncogene homolog B	2.0697	12.3353	6.79174	2.43719e-05	0.00184045	2.92612
ILMN_1776314	57053	CHRNA10	cholinergic receptor, nicotinic, alpha 10 (neuronal)	2.07735	11.0539	13.5719	2.06695e-08	1.64119e-05	9.82513
ILMN_2400326	8444	DYRK3	dual-specificity tyrosine-(Y)-phosphorylation regulated kinase 3	2.09048	10.5837	7.05496	1.70449e-05	0.00140236	3.28827
ILMN_2374449	6696	SPP1	secreted phosphoprotein 1	2.09123	10.596	6.33987	4.59806e-05	0.00292205	2.28168
ILMN_1804895	286006	C7orf53	chromosome 7 open reading frame 53	2.09149	9.33462	6.87439	2.17627e-05	0.00169407	3.04087
ILMN_1779648	92815	HIST3H2A	histone cluster 3, H2a	2.09333	9.78505	5.51784	0.000156678	0.00677207	1.03347
ILMN_1803870	5127	CDK16	cyclin-dependent kinase 16	2.09581	8.59612	7.20999	1.38645e-05	0.00123059	3.49708
ILMN_1741688	119587	CPXM2	carboxypeptidase X (M14 family), member 2	2.0984	9.16236	6.71657	2.7036e-05	0.00199788	2.82093
ILMN_1719641	64094	SMOC2	SPARC related modular calcium binding 2	2.09892	9.48157	5.58875	0.000140432	0.0063079	1.14503
ILMN_2240003	27	ABL2	v-abl Abelson murine leukemia viral oncogene homolog 2	2.1071	12.4442	5.47359	0.000167816	0.00710663	0.963483
ILMN_2258749	10458	BAIAP2	BAI1-associated protein 2	2.10802	10.0819	8.6691	2.27615e-06	0.000380204	5.31003
ILMN_3247139	100170841	C17orf96	chromosome 17 open reading frame 96	2.1113	10.8714	12.6187	4.53477e-08	2.50752e-05	9.09881
ILMN_1675282	3139	HLA-L	major histocompatibility complex, class I, L (pseudogene)	2.1262	11.637	7.58686	8.4949e-06	0.000878475	3.99125
ILMN_1717639	150094	SIK1	salt-inducible kinase 1	2.12898	12.1232	7.35766	1.14198e-05	0.00106261	3.69297
ILMN_1794598	NA	NA	NA	2.13002	11.4009	10.4099	3.48571e-07	0.000103511	7.15553
ILMN_1713829	9536	PTGES	prostaglandin E synthase	2.13104	11.3648	7.0744	1.66064e-05	0.00138518	3.31463
ILMN_1757129	92162	TMEM88	transmembrane protein 88	2.13785	12.8052	11.0838	1.80463e-07	6.72989e-05	7.79097
ILMN_2400935	6876	TAGLN	transgelin	2.14329	11.1531	9.47877	9.19269e-07	0.000198306	6.20748
ILMN_2086077	3726	JUNB	jun B proto-oncogene	2.14827	13.2331	8.9743	1.60532e-06	0.00029933	5.65679
ILMN_1656186	254428	SLC41A1	solute carrier family 41, member 1	2.1496	10.0278	6.46346	3.85483e-05	0.00259	2.46084
ILMN_1690125	9260	PDLIM7	PDZ and LIM domain 7 (enigma)	2.15779	9.68619	8.8267	1.89844e-06	0.000333023	5.49041
ILMN_3248703	692212	SNORD99	small nucleolar RNA, C/D box 99	2.16074	11.0613	7.64623	7.87609e-06	0.000836172	4.0674
ILMN_2260725	9589	WTAP	Wilms tumor 1 associated protein	2.162	9.8118	5.17677	0.000267919	0.00983875	0.486725
ILMN_1694075	1647	GADD45A	growth arrest and DNA-damage-inducible, alpha	2.16303	10.871	7.6849	7.4991e-06	0.000821775	4.11675
ILMN_1678841	10537	UBD	ubiquitin D	2.1801	11.6727	5.41765	0.000183109	0.00751606	0.874601
ILMN_1729367	81893	SLC7A5P1	solute carrier family 7 (amino acid transporter light chain, L system), member 5 pseudogene 1	2.18455	12.4678	5.39212	0.00019057	0.00772998	0.833897
ILMN_1664772	493	ATP2B4	ATPase, Ca++ transporting, plasma membrane 4	2.19489	11.1727	7.49687	9.53426e-06	0.00093605	3.87497
ILMN_1782305	4929	NR4A2	nuclear receptor subfamily 4, group A, member 2	2.20253	11.5584	7.6607	7.7327e-06	0.00083035	4.08589
ILMN_1689294	NA	NA	NA	2.20658	11.7669	6.37205	4.39093e-05	0.00284511	2.32853
ILMN_1766637	2717	GLA	galactosidase, alpha	2.21476	13.1616	5.2554	0.000236404	0.00903311	0.61425
ILMN_1686989	3638	INSIG1	insulin induced gene 1	2.21798	11.6769	7.95357	5.35909e-06	0.000674706	4.45432
ILMN_2400322	8444	DYRK3	dual-specificity tyrosine-(Y)-phosphorylation regulated kinase 3	2.21978	10.4934	7.99666	5.08177e-06	0.000655413	4.50762
ILMN_1811507	81606	LBH	limb bud and heart development	2.22501	10.7514	7.14715	1.50697e-05	0.00130388	3.41283
ILMN_1782142	6284	S100A13	S100 calcium binding protein A13	2.22845	10.7833	5.59816	0.000138413	0.0062699	1.15979
ILMN_1702691	7128	TNFAIP3	tumor necrosis factor, alpha-induced protein 3	2.23436	10.8602	13.6384	1.96036e-08	1.64119e-05	9.87357
ILMN_1730201	1837	DTNA	dystrobrevin, alpha	2.23573	12.3554	8.62079	2.40755e-06	0.000395036	5.25417
ILMN_1689004	51330	TNFRSF12A	tumor necrosis factor receptor superfamily, member 12A	2.2408	10.8048	5.8497	9.44388e-05	0.00481588	1.54926
ILMN_1720829	7538	ZFP36	ZFP36 ring finger protein	2.24485	10.9122	8.96408	1.62396e-06	0.00030079	5.64535
ILMN_3310326	407006	MIR221	microRNA 221	2.25061	11.6919	5.51517	0.000157327	0.00679402	1.02926
ILMN_1696120	1977	EIF4E	eukaryotic translation initiation factor 4E	2.25678	9.55781	6.97821	1.8901e-05	0.00152306	3.18366
ILMN_1732981	27033	ZBTB32	zinc finger and BTB domain containing 32	2.26198	10.9664	7.85762	6.03666e-06	0.000729662	4.33481
ILMN_1661895	51050	PI15	peptidase inhibitor 15	2.26441	9.54083	5.60849	0.000136233	0.00621828	1.17597
ILMN_1686846	9590	AKAP12	A kinase (PRKA) anchor protein 12	2.26844	9.63276	11.4502	1.27935e-07	5.39873e-05	8.12009
ILMN_2396287	5990	RFX2	regulatory factor X, 2 (influences HLA class II expression)	2.2875	12.2642	5.95099	8.1167e-05	0.00436768	1.70349
ILMN_1718401	8447	DOC2B	double C2-like domains, beta	2.29396	10.7766	7.80601	6.43859e-06	0.000755466	4.27006
ILMN_1657554	64061	TSPYL2	TSPY-like 2	2.29531	9.76898	5.44786	0.000174674	0.00727535	0.922666
ILMN_1689378	25819	CCRN4L	CCR4 carbon catabolite repression 4-like (S. cerevisiae)	2.30151	11.2749	12.2898	6.01918e-08	3.0163e-05	8.83373
ILMN_2367883	2669	GEM	GTP binding protein overexpressed in skeletal muscle	2.30908	13.0188	7.89913	5.73282e-06	0.000706394	4.38667
ILMN_1653871	10135	NAMPT	nicotinamide phosphoribosyltransferase	2.31441	12.7874	6.43292	4.02573e-05	0.00266758	2.41677
ILMN_1812226	3383	ICAM1	intercellular adhesion molecule 1	2.31702	9.67761	9.9626	5.50336e-07	0.000143407	6.71072
ILMN_1719010	379	ARL4D	ADP-ribosylation factor-like 4D	2.33395	10.2282	5.86429	9.23928e-05	0.00476635	1.57157
ILMN_2074477	2828	GPR4	G protein-coupled receptor 4	2.34012	11.3215	11.41	1.32791e-07	5.50707e-05	8.08455
ILMN_1697189	139728	PNCK	pregnancy up-regulated non-ubiquitously expressed CaM kinase	2.35173	10.9152	6.60381	3.16318e-05	0.0022483	2.66164
ILMN_1789781	415116	PIM3	pim-3 oncogene	2.35195	12.5021	6.1551	6.00788e-05	0.0035118	2.0097
ILMN_1664289	NA	NA	NA	2.37344	9.36091	6.48851	3.72046e-05	0.0025244	2.49688
ILMN_1812461	8839	WISP2	WNT1 inducible signaling pathway protein 2	2.37467	10.2411	5.75979	0.000108156	0.00530926	1.41111
ILMN_1810054	1264	CNN1	calponin 1, basic, smooth muscle	2.37547	12.7147	7.59207	8.43849e-06	0.000874893	3.99796
ILMN_1705210	160622	GRASP	GRP1 (general receptor for phosphoinositides 1)-associated scaffold protein	2.37595	11.4274	14.4625	1.03596e-08	1.06036e-05	10.4516
ILMN_1774153	8877	SPHK1	sphingosine kinase 1	2.37945	9.80648	5.51154	0.000158214	0.00682009	1.02353
ILMN_1752009	340719	NANOS1	nanos homolog 1 (Drosophila)	2.38409	8.97163	5.95938	8.01602e-05	0.00433289	1.71619
ILMN_2413041	7004	TEAD4	TEA domain family member 4	2.39579	12.2594	6.70199	2.75877e-05	0.00202004	2.80044
ILMN_1803338	151887	CCDC80	coiled-coil domain containing 80	2.40051	11.6171	8.31549	3.45167e-06	0.000498619	4.89484
ILMN_1721833	51278	IER5	immediate early response 5	2.41084	11.696	11.8818	8.63358e-08	4.03238e-05	8.49369
ILMN_1794672	286223	C9orf47	chromosome 9 open reading frame 47	2.42008	10.0525	7.35987	1.13869e-05	0.00106161	3.69588
ILMN_1767556	11067	C10orf10	chromosome 10 open reading frame 10	2.42098	11.6936	10.0866	4.84078e-07	0.000132316	6.83598
ILMN_1693483	8817	FGF18	fibroblast growth factor 18	2.42522	9.22301	5.7354	0.000112232	0.00544529	1.37343
ILMN_1741628	27	ABL2	v-abl Abelson murine leukemia viral oncogene homolog 2	2.42947	12.8866	17.2429	1.50083e-09	4.81335e-06	12.1345
ILMN_3245143	25790	CCDC19	coiled-coil domain containing 19	2.43494	10.498	6.06254	6.88118e-05	0.00387626	1.87159
ILMN_1670925	124637	CYB5D1	cytochrome b5 domain containing 1	2.43985	11.6488	9.47924	9.18797e-07	0.000198306	6.20798
ILMN_1810172	6424	SFRP4	secreted frizzled-related protein 4	2.43986	9.82968	6.20309	5.60226e-05	0.00336464	2.08081
ILMN_1654319	145864	HAPLN3	hyaluronan and proteoglycan link protein 3	2.44477	11.8637	5.57791	0.000142793	0.0063543	1.12804
ILMN_1744381	5054	SERPINE1	serpin peptidase inhibitor, clade E (nexin, plasminogen activator inhibitor type 1), member 1	2.45123	10.6074	13.1044	3.01969e-08	1.96308e-05	9.47644
ILMN_1680874	347733	TUBB2B	tubulin, beta 2B class IIb	2.45384	12.549	8.02714	4.89492e-06	0.000639462	4.54518
ILMN_1729663	4772	NFATC1	nuclear factor of activated T-cells, cytoplasmic, calcineurin-dependent 1	2.46751	10.3045	7.40212	1.07776e-05	0.00102405	3.75137
ILMN_1814799	6284	S100A13	S100 calcium binding protein A13	2.46954	9.5967	5.95226	8.10145e-05	0.00436768	1.7054
ILMN_2384188	4772	NFATC1	nuclear factor of activated T-cells, cytoplasmic, calcineurin-dependent 1	2.47665	10.7272	7.82959	6.25145e-06	0.000739991	4.2997
ILMN_1668865	144195	SLC2A14	solute carrier family 2 (facilitated glucose transporter), member 14	2.48104	9.66673	13.2006	2.79022e-08	1.91756e-05	9.54941
ILMN_1689431	164284	APCDD1L	adenomatosis polyposis coli down-regulated 1-like	2.48535	11.1443	7.56061	8.78486e-06	0.000888546	3.95745
ILMN_1752965	26585	GREM1	gremlin 1, DAN family BMP antagonist	2.48871	10.2016	5.56088	0.000146593	0.00649814	1.10128
ILMN_3308360	693221	MIR636	microRNA 636	2.49118	9.22082	6.68548	2.82272e-05	0.00206058	2.77719
ILMN_1756784	23413	NCS1	neuronal calcium sensor 1	2.50271	11.56	7.54196	8.9974e-06	0.000905518	3.93337
ILMN_2357134	8877	SPHK1	sphingosine kinase 1	2.50566	10.8419	5.54678	0.000149819	0.00658203	1.0791
ILMN_1772446	84915	FAM222A	family with sequence similarity 222, member A	2.50889	11.3399	7.64414	7.89705e-06	0.000836172	4.06472
ILMN_2277077	5573	PRKAR1A	protein kinase, cAMP-dependent, regulatory, type I, alpha	2.51071	11.298	5.52376	0.000155247	0.00673442	1.04282
ILMN_1780582	9308	CD83	CD83 molecule	2.52418	10.4181	15.8308	3.85053e-09	6.49005e-06	11.3273
ILMN_2298567	10865	ARID5A	AT rich interactive domain 5A (MRF1-like)	2.52481	11.1565	5.86616	9.21339e-05	0.0047659	1.57443
ILMN_1777397	4487	MSX1	msh homeobox 1	2.52882	11.8508	6.09566	6.55411e-05	0.00374909	1.92115
ILMN_1689200	27294	DHDH	dihydrodiol dehydrogenase (dimeric)	2.53315	10.6846	6.11889	6.33456e-05	0.00366711	1.95582
ILMN_3309099	407037	MIR320A	microRNA 320a	2.53453	9.28995	5.45536	0.000172646	0.00725062	0.934566
ILMN_1682737	25884	CHRDL2	chordin-like 2	2.54445	9.90903	8.34385	3.33671e-06	0.000490641	4.92868
ILMN_1715603	51561	IL23A	interleukin 23, alpha subunit p19	2.5625	10.8515	6.48991	3.7131e-05	0.00252297	2.49889
ILMN_1726459	266743	NPAS4	neuronal PAS domain protein 4	2.56341	10.3381	5.95017	8.1266e-05	0.00436812	1.70224
ILMN_1658163	NA	NA	NA	2.56895	9.67475	6.76813	2.51772e-05	0.0018925	2.89316
ILMN_2408543	5329	PLAUR	plasminogen activator, urokinase receptor	2.57226	11.4002	10.0663	4.94314e-07	0.000133722	6.81556
ILMN_2129668	NA	NA	NA	2.57657	11.2848	7.9714	5.24239e-06	0.000668034	4.47641
ILMN_2382687	8013	NR4A3	nuclear receptor subfamily 4, group A, member 3	2.58662	12.9898	9.3231	1.08907e-06	0.000222944	6.04046
ILMN_1789955	10957	PNRC1	proline-rich nuclear receptor coactivator 1	2.59439	10.4802	7.74778	6.92688e-06	0.000787781	4.19658
ILMN_1683179	6236	RRAD	Ras-related associated with diabetes	2.60874	9.33792	7.1069	1.59002e-05	0.00135124	3.35859
ILMN_3230572	112597	LINC00152	long intergenic non-protein coding RNA 152	2.6133	11.1485	7.75835	6.83538e-06	0.00078328	4.20995
ILMN_1791280	26353	HSPB8	heat shock 22kDa protein 8	2.63455	11.2389	6.63129	3.04397e-05	0.00219453	2.70063
ILMN_1698846	6543	SLC8A2	solute carrier family 8 (sodium/calcium exchanger), member 2	2.69594	9.56844	7.57289	8.64791e-06	0.00088328	3.97327
ILMN_1693392	340526	RGAG4	retrotransposon gag domain containing 4	2.70275	12.0227	7.33199	1.18091e-05	0.00108416	3.65913
ILMN_2322375	23764	MAFF	v-maf musculoaponeurotic fibrosarcoma oncogene homolog F (avian)	2.71459	10.5361	13.2662	2.64486e-08	1.89905e-05	9.59873
ILMN_2098446	5366	PMAIP1	phorbol-12-myristate-13-acetate-induced protein 1	2.73128	10.0213	8.26005	3.68891e-06	0.000528162	4.82839
ILMN_2397521	23135	KDM6B	lysine (K)-specific demethylase 6B	2.75027	10.9932	6.841	2.27789e-05	0.00175523	2.99463
ILMN_1727200	28231	SLCO4A1	solute carrier organic anion transporter family, member 4A1	2.75507	10.4573	7.83289	6.2258e-06	0.000739991	4.30383
ILMN_1671509	6348	CCL3	chemokine (C-C motif) ligand 3	2.764	11.4866	5.23885	0.000242693	0.00917143	0.587494
ILMN_1711062	4327	MMP19	matrix metallopeptidase 19	2.77204	11.7016	9.38348	1.01951e-06	0.000214172	6.10554
ILMN_2390859	4791	NFKB2	nuclear factor of kappa light polypeptide gene enhancer in B-cells 2 (p49/p100)	2.79037	11.3341	10.3753	3.60884e-07	0.00010586	7.12182
ILMN_1807298	8013	NR4A3	nuclear receptor subfamily 4, group A, member 3	2.80459	11.7929	11.3822	1.36275e-07	5.55573e-05	8.05983
ILMN_1680618	4609	MYC	v-myc myelocytomatosis viral oncogene homolog (avian)	2.80637	11.7549	6.07502	6.75592e-05	0.00383141	1.89029
ILMN_1667295	114990	VASN	vasorin	2.80994	11.9943	8.84218	1.86515e-06	0.000329879	5.50797
ILMN_1791726	10381	TUBB3	tubulin, beta 3 class III	2.81502	12.8907	9.88951	5.93913e-07	0.000151714	6.6362
ILMN_1785732	7130	TNFAIP6	tumor necrosis factor, alpha-induced protein 6	2.81964	11.693	7.6361	7.97811e-06	0.000836172	4.05444
ILMN_1671092	64321	SOX17	SRY (sex determining region Y)-box 17	2.82285	11.1097	7.77992	6.6527e-06	0.000771184	4.23718
ILMN_1802434	57158	JPH2	junctophilin 2	2.82377	10.4135	5.58682	0.000140848	0.00632068	1.14202
ILMN_3238676	80328	ULBP2	UL16 binding protein 2	2.85448	9.17732	20.0573	2.7966e-10	2.87416e-06	13.5009
ILMN_3310573	407013	MIR24-2	microRNA 24-2	2.85492	9.8959	7.89793	5.74137e-06	0.000706394	4.38517
ILMN_1667692	5740	PTGIS	prostaglandin I2 (prostacyclin) synthase	2.86936	10.2063	9.2241	1.21445e-06	0.000240426	5.93289
ILMN_1670019	23089	PEG10	paternally expressed 10	2.87572	10.1395	9.85035	6.18774e-07	0.00015566	6.59607
ILMN_1782953	4327	MMP19	matrix metallopeptidase 19	2.88268	12.1605	9.5567	8.45183e-07	0.000192782	6.29014
ILMN_2339955	4929	NR4A2	nuclear receptor subfamily 4, group A, member 2	2.92719	10.4531	10.6783	2.67069e-07	8.73533e-05	7.41346
ILMN_2260813	64061	TSPYL2	TSPY-like 2	2.95762	11.5743	6.17729	5.81653e-05	0.00345026	2.04263
ILMN_1666022	8793	TNFRSF10D	tumor necrosis factor receptor superfamily, member 10d, decoy with truncated death domain	2.96102	10.9991	8.7188	2.149e-06	0.000365307	5.36721
ILMN_1658951	5524	PPP2R4	protein phosphatase 2A activator, regulatory subunit 4	2.99652	9.8323	5.85369	9.38743e-05	0.00480938	1.55537
ILMN_2328666	9308	CD83	CD83 molecule	3.00191	12.2127	11.5565	1.15992e-07	4.95821e-05	8.21346
ILMN_1715458	57575	PCDH10	protocadherin 10	3.00425	10.0575	8.01105	4.99261e-06	0.000645644	4.52537
ILMN_1680139	23764	MAFF	v-maf musculoaponeurotic fibrosarcoma oncogene homolog F (avian)	3.03103	10.4853	7.2328	1.34527e-05	0.00119847	3.52754
ILMN_1781812	8013	NR4A3	nuclear receptor subfamily 4, group A, member 3	3.05207	10.5547	8.18403	4.04308e-06	0.000563769	4.73669
ILMN_1691846	50486	G0S2	G0/G1switch 2	3.05737	11.6512	7.96437	5.28809e-06	0.000669459	4.4677
ILMN_1770663	192666	KRT24	keratin 24	3.07416	9.8133	6.30924	4.80498e-05	0.0030059	2.23693
ILMN_1676822	84417	C2orf40	chromosome 2 open reading frame 40	3.11527	9.94826	7.66264	7.71367e-06	0.00083035	4.08837
ILMN_3311005	406994	MIR212	microRNA 212	3.14504	9.8341	8.70573	2.18167e-06	0.000368258	5.35221
ILMN_1794552	2596	GAP43	growth associated protein 43	3.18968	9.87772	5.77203	0.00010617	0.00526006	1.42999
ILMN_1775501	3553	IL1B	interleukin 1, beta	3.20443	11.7957	11.3056	1.46374e-07	5.83394e-05	7.99152
ILMN_2247868	4791	NFKB2	nuclear factor of kappa light polypeptide gene enhancer in B-cells 2 (p49/p100)	3.21765	10.447	7.69768	7.37882e-06	0.000812295	4.13302
ILMN_1676984	1649	DDIT3	DNA-damage-inducible transcript 3	3.22615	12.0426	10.7262	2.54819e-07	8.61364e-05	7.45881
ILMN_1776967	123872	DNAAF1	dynein, axonemal, assembly factor 1	3.25333	9.86216	7.42345	1.04833e-05	0.00100662	3.7793
ILMN_1674646	3665	IRF7	interferon regulatory factor 7	3.25813	9.62187	5.87027	9.15682e-05	0.0047571	1.5807
ILMN_1770260	64332	NFKBIZ	nuclear factor of kappa light polypeptide gene enhancer in B-cells inhibitor, zeta	3.2668	13.194	6.46568	3.84272e-05	0.00258681	2.46403
ILMN_2186137	6236	RRAD	Ras-related associated with diabetes	3.32201	10.4869	19.9391	2.98726e-10	2.87416e-06	13.4491
ILMN_2374865	467	ATF3	activating transcription factor 3	3.33823	11.2572	8.37106	3.23028e-06	0.00048411	4.96106
ILMN_1807034	796	CALCA	calcitonin-related polypeptide alpha	3.34173	10.0198	6.09725	6.53885e-05	0.00374785	1.92352
ILMN_1698995	1674	DES	desmin	3.36048	10.1045	8.39225	3.14988e-06	0.000476785	4.98622
ILMN_2408566	3164	NR4A1	nuclear receptor subfamily 4, group A, member 1	3.36995	12.051	10.8409	2.27887e-07	7.88701e-05	7.56657
ILMN_1808226	6004	RGS16	regulator of G-protein signaling 16	3.37083	11.467	11.1673	1.66714e-07	6.36516e-05	7.86697
ILMN_2241168	NA	NA	NA	3.4907	10.9327	8.31303	3.46184e-06	0.000498619	4.8919
ILMN_1754716	3036	HAS1	hyaluronan synthase 1	3.5671	10.6849	6.55694	3.37815e-05	0.00236899	2.59489
ILMN_1781001	9021	SOCS3	suppressor of cytokine signaling 3	3.58093	12.0199	24.0342	3.68352e-11	8.86016e-07	15.0068
ILMN_1724280	1960	EGR3	early growth response 3	3.59199	9.81513	9.23179	1.20417e-06	0.000239376	5.94128
ILMN_3248551	388125	C2CD4B	C2 calcium-dependent domain containing 4B	3.62415	10.5974	17.47	1.29854e-09	4.81335e-06	12.256
ILMN_2252160	7316	UBC	ubiquitin C	3.63691	10.3288	6.90546	2.08605e-05	0.00164484	3.08376
ILMN_1677505	6366	CCL21	chemokine (C-C motif) ligand 21	3.63837	11.2841	7.0676	1.67583e-05	0.00138767	3.30542
ILMN_1753166	25843	MOB4	MOB family member 4, phocein	3.67081	10.5662	6.67178	2.877e-05	0.00209386	2.75787
ILMN_1661178	3164	NR4A1	nuclear receptor subfamily 4, group A, member 1	3.67874	12.5048	5.55093	0.000148861	0.00655437	1.08563
ILMN_1709674	9945	GFPT2	glutamine-fructose-6-phosphate transaminase 2	3.70913	11.4502	16.3902	2.6274e-09	5.26651e-06	11.658
ILMN_1665307	272	AMPD3	adenosine monophosphate deaminase 3	3.71481	10.6199	6.64309	2.99429e-05	0.00216286	2.71732
ILMN_1751464	8744	TNFSF9	tumor necrosis factor (ligand) superfamily, member 9	3.71703	10.4471	13.5989	2.02297e-08	1.64119e-05	9.84481
ILMN_1678968	2669	GEM	GTP binding protein overexpressed in skeletal muscle	3.72391	12.1921	8.67805	2.25268e-06	0.000378915	5.32035
ILMN_1711120	23237	ARC	activity-regulated cytoskeleton-associated protein	3.74921	10.8501	7.98547	5.15224e-06	0.000660957	4.49381
ILMN_1657870	27	ABL2	v-abl Abelson murine leukemia viral oncogene homolog 2	3.75236	11.7288	9.39422	1.00764e-06	0.000213543	6.11708
ILMN_1771841	8061	FOSL1	FOS-like antigen 1	3.82733	11.844	17.1297	1.61431e-09	4.85373e-06	12.073
ILMN_2393067	3386	ICAM4	intercellular adhesion molecule 4 (Landsteiner-Wiener blood group)	3.83568	11.5903	12.7576	4.03138e-08	2.39429e-05	9.20846
ILMN_1791346	467	ATF3	activating transcription factor 3	3.85314	11.5575	8.94672	1.65617e-06	0.00030294	5.62588
ILMN_2092933	9507	ADAMTS4	ADAM metallopeptidase with thrombospondin type 1 motif, 4	3.87151	10.8675	8.40304	3.1098e-06	0.000476444	4.99901
ILMN_1661577	389692	MAFA	v-maf musculoaponeurotic fibrosarcoma oncogene homolog A (avian)	3.95624	9.81231	9.01143	1.53952e-06	0.000289304	5.69826
ILMN_1700413	23764	MAFF	v-maf musculoaponeurotic fibrosarcoma oncogene homolog F (avian)	3.96995	10.7287	9.52054	8.78722e-07	0.000194805	6.25187
ILMN_1681296	3386	ICAM4	intercellular adhesion molecule 4 (Landsteiner-Wiener blood group)	4.00838	12.7965	13.0716	3.10231e-08	1.9899e-05	9.45148
ILMN_1682636	2920	CXCL2	chemokine (C-X-C motif) ligand 2	4.0231	11.7681	16.1024	3.19345e-09	6.1451e-06	11.4898
ILMN_1748751	388125	C2CD4B	C2 calcium-dependent domain containing 4B	4.06582	11.7654	10.4376	3.39031e-07	0.000101936	7.18246
ILMN_2184373	3576	IL8	interleukin 8	4.10798	12.1471	9.08757	1.41349e-06	0.000269432	5.78282
ILMN_1722781	1960	EGR3	early growth response 3	4.15236	11.1786	21.2047	1.50182e-10	2.40827e-06	13.9803
ILMN_2322768	1440	CSF3	colony stimulating factor 3 (granulocyte)	4.2019	10.8804	7.07226	1.66541e-05	0.00138518	3.31173
ILMN_1709472	149647	FAM71A	family with sequence similarity 71, member A	4.26315	9.70958	9.87578	6.02503e-07	0.000152551	6.62215
ILMN_1651838	27289	RND1	Rho family GTPase 1	4.39815	10.5335	17.2807	1.46493e-09	4.81335e-06	12.1548
ILMN_1788874	12	SERPINA3	serpin peptidase inhibitor, clade A (alpha-1 antiproteinase, antitrypsin), member 3	4.45976	11.9706	10.5841	2.93041e-07	9.15535e-05	7.32371
ILMN_1752065	388125	C2CD4B	C2 calcium-dependent domain containing 4B	4.67794	11.0951	11.4339	1.29885e-07	5.43336e-05	8.10566
ILMN_1697069	1440	CSF3	colony stimulating factor 3 (granulocyte)	5.01903	11.1345	13.3439	2.483e-08	1.83768e-05	9.65685
ILMN_1699651	3569	IL6	interleukin 6 (interferon, beta 2)	5.13752	11.8134	10.924	2.10296e-07	7.49785e-05	7.64393
