# Supplementary material for: Initiation of an Inflammatory Response in Resident Intestinal Lamina Propria Cells -Use of a Human Organ Culture Model
Source: PLoS One. 2014 May 19;9(5):e97780. doi: 10.1371/journal.pone.0097780 (PMC4026413; doi:10.1371/journal.pone.0097780)
Supplement: Table S2 — Complete list of all significantly over-represented GO terms. (XLSX) [file pone.0097780.s006.xlsx]

## Sheet: GO_sig_t2_up
GOBPID	Pvalue	OddsRatio	ExpCount	Count	Size	Term	gogenes.sig.t2.up[1:87]
GO:0023052	1.36903e-12	2.05123	130.554	198	4605	signaling	ABL1;ABL2;ADCY5;ADM;ADRB3;ALK;APLP1;APOA1;APP;ARL4D;ATF3;BCHE;BCL6;C3;CACNA1C;CALCA;CCNE1;CD40;CDK2;CRY1;CRYAB;CSF2;CSF3;CSNK1D;CTH;DGKG;GADD45A;DDIT3;DDX3X;DTNA;DUSP2;DUSP5;EGR1;EGR3;EIF4E;EZH2;FGFR1;FOXC1;FYN;GAP43;GEM;GNL1;GPR4;MKNK2;GRB10;RAPGEF1;GRIK1;GRIN2C;CXCL1;NR4A1;HES1;DNAJA1;HSP90AA1;ICAM1;IFI16;IGF2;IL1B;IL3RA;IL6;IL8;INSIG1;IRAK2;IRF7;JUN;JUNB;KCNMA1;LMNA;CITED1;MSX1;MYC;GADD45B;NFA…
GO:0043067	7.17283e-12	2.6521	34.1624	77	1205	regulation of programmed cell death	ABL1;ALK;APP;BCL6;CD40;CRYAB;CSF2;CTH;DDIT3;DDX3X;DUSP2;EGR1;EGR3;FGFR1;FOXC1;FYN;NR4A1;HSPA1B;IFI16;IL1B;IL6;IRF7;JUN;KCNMA1;LMNA;MMP9;CITED1;MSX1;MYC;NFKB1;NTRK1;NR4A2;SERPINE1;PMAIP1;PPP2R4;MAPK8;PSMB8;PTGIS;PTGS2;CCL2;CCL3;CCL21;SFRP4;SOD2;TGFB1;TGM2;KLF10;TNFAIP3;TP53BP2;TRAF1;UBC;WNT11;ZBTB16;NR4A3;FOSL1;CBX4;RIPK2;TNFRSF6B;TNFRSF10D;TNFRSF10B;IER3;SPHK1;SOCS3;DNAJB6;PPIF;UBD;PHLDA1;CLCF1;B…
GO:0065007	7.74426e-11	2.02936	241.688	303	8525	biological regulation	SERPINA3;ABL1;ABL2;ADCY5;ADM;ADRB3;ALK;APLP1;APOA1;APP;ARL4D;ATF3;ATP1B3;ATP2B4;BACH1;BCL6;C3;CACNA1C;CALCA;CAPN6;CCNE1;CD40;CDK2;CLK1;CNN1;CRY1;CRYAB;CSF2;CSF3;CSNK1D;CTH;DGKG;GADD45A;DDIT3;DDX3X;DES;DPT;DTNA;DUSP2;DUSP5;EGR1;EGR3;EIF4E;EIF5;ETV3;EZH2;FGFR1;FOXC1;FOSB;FYN;GABPB1;GAP43;GEM;GLA;GNL1;GPR4;MKNK2;GRB10;RAPGEF1;GRIK1;GRIN2C;CXCL1;H2AFX;HAS1;NR4A1;HES1;DNAJA1;HSPA1B;HSPA2;HSP90AA1;ICAM…
GO:0023051	5.25378e-10	2.14005	57.6082	104	2032	regulation of signaling	ADM;ADRB3;ALK;APOA1;APP;BCL6;C3;CACNA1C;CALCA;CD40;CSF2;CSF3;CSNK1D;CTH;DDIT3;DDX3X;DUSP2;DUSP5;EGR1;EZH2;FGFR1;FYN;GRB10;RAPGEF1;GRIK1;HES1;IGF2;IL1B;IL6;IL8;IRAK2;IRF7;JUN;CITED1;MSX1;MYC;GADD45B;NFKB1;NNAT;NMB;NTRK1;SERPINE1;CDK16;PMAIP1;PRKAR1A;MAPK8;PTGIS;PTGS2;REL;RGS16;RHEB;S100A13;CCL2;CCL3;CCL21;SFRP4;STAT3;TACR2;TGFB1;TGM2;TNFAIP3;TRAF1;TWIST1;UBC;WNT11;FZD7;DOC2B;SEMA7A;RIPK2;TNFRSF10B…
GO:0010646	6.21659e-10	2.13235	57.7784	104	2038	regulation of cell communication	ADM;ADRB3;ALK;APOA1;APP;BCL6;C3;CACNA1C;CALCA;CD40;CSF2;CSF3;CSNK1D;CTH;DDIT3;DDX3X;DUSP2;DUSP5;EGR1;EZH2;FGFR1;FYN;GRB10;RAPGEF1;GRIK1;HES1;IGF2;IL1B;IL6;IL8;IRAK2;IRF7;JUN;CITED1;MSX1;MYC;GADD45B;NFKB1;NNAT;NMB;NTRK1;SERPINE1;CDK16;PMAIP1;PRKAR1A;MAPK8;PTGIS;PTGS2;REL;RGS16;RHEB;S100A13;CCL2;CCL3;CCL21;SFRP4;STAT3;TACR2;TGFB1;TGM2;TNFAIP3;TRAF1;TWIST1;UBC;WNT11;FZD7;DOC2B;SEMA7A;RIPK2;TNFRSF10B…
GO:0048518	7.91394e-10	2.09006	67.4629	115	2549	positive regulation of biological process	ABL1;ABL2;ADCY5;ADM;ADRB3;ALK;APOA1;APP;ATF3;CALCA;CCNE1;CDK2;CSF2;CSNK1D;CTH;GADD45A;DDIT3;DDX3X;EGR1;EGR3;EIF4E;FGFR1;FOXC1;GABPB1;GRB10;RAPGEF1;H2AFX;NR4A1;HSPA1B;HSPA2;HSP90AA1;INSIG1;JUNB;KCNMA1;LDLR;LMNA;LOXL2;MMP9;CITED1;MSX1;MYC;GADD45B;NFATC1;NFIL3;NOP2;NTRK1;NR4A2;PIGA;PMAIP1;PPP2R4;PRKAR1A;PSMB8;PTGIS;PTHLH;REL;RELB;RHEB;S100A13;SOD2;SPP1;STAT3;STAT4;TGM2;KLF10;TP53BP2;TRAF1;WNT11;ZFP3…
GO:0010942	1.08411e-09	3.45267	12.5309	38	442	positive regulation of cell death	ABL1;APP;BCL6;CD40;DDX3X;EGR1;NR4A1;JUN;KCNMA1;MMP9;MSX1;NTRK1;PMAIP1;PPP2R4;PTGIS;PTGS2;CCL3;SFRP4;TGFB1;TGM2;KLF10;TP53BP2;WNT11;ZBTB16;NR4A3;FOSL1;RIPK2;IER3;PPIF;UBD;PHLDA1;BBC3;G0S2;TNFRSF12A;ZAK;NFKBID;JMY;SIK1
GO:0051092	5.08336e-09	6.9453	2.94845	17	104	positive regulation of NF-kappaB transcription factor activity	ALK;CD40;CTH;ICAM1;IL1B;IRAK2;NFKB1;NFKB2;NFKBIB;NTRK1;TGFB1;TRAF1;UBC;RIPK2;SPHK1;IRAK3;GREM1
GO:0032501	5.49512e-09	1.80812	149.432	205	5386	multicellular organismal process	SERPINA3;ABL1;ABL2;ADCY5;ADRB3;ALK;APLP1;APOA1;APP;ATP1B3;ATP2B4;BCHE;BCL6;C3;CACNA1C;CD40;CDK2;CNN1;CRYAB;CSF2;CSF3;CSNK1D;CSRP2;DGKG;DDIT3;DDX3X;DES;DTNA;DUSP2;DUSP5;TYMP;EGR1;EGR3;EIF4E;EZH2;FGFR1;FOXC1;FOSB;FYN;B4GALNT1;GAP43;MKNK2;RAPGEF1;GRIK1;GRIN2C;CXCL1;H2AFX;NR4A1;HES1;DNAJA1;HSPA1B;HSPA2;HSP90AA1;ICAM1;IFI16;IGF2;IL6;IL8;INSIG1;IRF7;JUN;KCNMA1;LDLR;LMNA;LOXL2;MAP1A;MLF1;MMP19;CITED1;MS…
GO:0071216	1.06063e-08	6.56547	3.09021	17	109	cellular response to biotic stimulus	CSF2;CSF3;ICAM1;IL1B;IL8;IRAK2;SERPINE1;PDE4B;CCL2;CCL3;TGFB1;TNFAIP3;RIPK2;LITAF;NR1D1;ZC3H12A;PPP1R15B
GO:0072359	2.75984e-08	2.59231	21.6881	50	765	circulatory system development	ADM;C3;CALCA;TYMP;EGR1;EGR3;FGFR1;FOXC1;RAPGEF1;NR4A1;HES1;IL1B;IL6;IL8;JUN;JUNB;LMNA;LOXL2;MMP19;CITED1;MSX1;NFATC1;NTRK1;SERPINE1;PTGIS;PTGS2;PTPN14;CCL2;SFRP4;SHB;SOD2;TNFAIP3;TP53BP2;TWIST1;WNT11;FOSL1;FZD7;FGF18;NRP2;SPHK1;SOCS3;GREM1;PDLIM3;TNFRSF12A;DLL4;JPH2;SOX17;ZC3H12A;CCBE1;SIK1
GO:0045937	4.65715e-08	2.68605	18.768	45	662	positive regulation of phosphate metabolic process	ABL1;ADCY5;ADM;ADRB3;ALK;ATF3;C3;CALCA;CD40;CSF2;CSF3;CSNK1D;DDIT3;FGFR1;GRB10;RAPGEF1;HES1;HSPA2;IGF2;IL1B;IL6;IL8;IRAK2;LMNA;GADD45B;NTRK1;PPP2R4;PRKAR1A;PTHLH;CCL2;CCL21;TGFB1;UBC;WNT11;FZD7;RIPK2;TNFRSF10B;SPAG9;AKAP12;CLCF1;GREM1;IL23A;ZAK;TSPYL2;SPDYA
GO:2001141	5.4694e-08	1.84337	80.2036	125	2829	regulation of RNA biosynthetic process	ABL1;ALK;APP;ATF3;BACH1;BCL6;CALCA;CCNE1;CD40;CDK2;CRY1;CSF3;CTH;DDIT3;DDX3X;EGR1;ETV3;EZH2;FGFR1;FOXC1;FOSB;GABPB1;HES1;ICAM1;IFI16;IGF2;IL1B;IL6;INSIG1;IRAK2;IRF7;JUN;JUNB;LMNA;LOXL2;CITED1;MSX1;MYC;NFATC1;NFIL3;NFKB1;NFKB2;NFKBIB;NTRK1;NR4A2;SERPINE1;PRKAR1A;MAPK8;PTGIS;PTHLH;PTPN14;RBBP8;REL;RFX2;BRD2;CCL3;SFRP4;SOD2;STAT3;STAT4;TEAD4;TGFB1;KLF10;TNFAIP3;TRAF1;TWIST1;UBC;WNT11;ZFP36;ZBTB16;ZN…
GO:0009617	1.08622e-07	3.39783	9.55412	29	337	response to bacterium	ADM;CSF2;CSF3;CXCL2;ICAM1;IL1B;IL6;IL8;IRAK2;JUN;CITED1;NFKB1;SERPINE1;PDE4B;PTGS2;CCL2;CCL3;SOD2;TGFB1;TNFAIP3;RIPK2;LITAF;PTGES;NR1D1;BAIAP2;IRAK3;DUSP10;IL23A;ZC3H12A
GO:0006351	1.43064e-07	1.78214	88.4253	133	3119	transcription, DNA-dependent	ABL1;ALK;APP;ATF3;BACH1;BCL6;CALCA;CCNE1;CD40;CDK2;CRY1;CSF3;CTH;DDIT3;DDX3X;EGR1;EGR3;ETV3;EZH2;FGFR1;FOXC1;FOSB;GABPB1;NR4A1;HES1;ICAM1;IFI16;IGF2;IL1B;IL6;INSIG1;IRAK2;IRF7;JUN;JUNB;LOXL2;MLF1;CITED1;MSX1;MYC;NFATC1;NFIL3;NFKB1;NFKB2;NFKBIB;NTRK1;NR4A2;SERPINE1;PRKAR1A;MAPK8;PTGIS;PTHLH;PTPN14;RBBP8;REL;RELB;RFX2;BRD2;SCML1;SFRP4;SOD2;STAT3;STAT4;TEAD4;TGFB1;KLF10;TNFAIP3;TRAF1;TWIST1;UBC;WNT1…
GO:1901698	2.10992e-07	2.62399	17.8041	42	628	response to nitrogen compound	ADCY5;ADM;APLP1;CDK2;EGR1;EIF4E;FGFR1;FYN;GRB10;ICAM1;IGF2;IL1B;IL6;JUN;JUNB;MMP19;CITED1;NNMT;NTRK1;NR4A2;PMAIP1;PRKAR1A;PTGS2;RHEB;CCL2;STAT3;STC1;TNFAIP3;NR4A3;FOSL1;RIPK2;FGF18;SOCS3;DDX21;BAIAP2;UBD;SORBS1;IRAK3;INPP5K;DUOX1;SSH1;CAB39L
GO:0034654	2.83983e-07	1.73095	99.1134	144	3496	nucleobase-containing compound biosynthetic process	ABL1;ADM;ADRB3;ALK;AMD1;AMPD3;APLP1;APP;ATF3;ATP2B4;BACH1;BCL6;CALCA;CCNE1;CD40;CDK2;CRY1;CSF3;CTH;DDIT3;DDX3X;TYMP;EGR1;EGR3;ETV3;EZH2;FGFR1;FOXC1;FOSB;GABPB1;NR4A1;HES1;ICAM1;IFI16;IGF2;IL1B;IL6;INSIG1;IRAK2;IRF7;JUN;JUNB;LOXL2;MLF1;CITED1;MSX1;MYC;NFATC1;NFIL3;NFKB1;NFKB2;NFKBIB;NTRK1;NR4A2;SERPINE1;PRKAR1A;MAPK8;PTGIS;PTHLH;PTPN14;RBBP8;REL;RELB;RFX2;BRD2;SCML1;CCL3;SFRP4;SOD2;STAT3;STAT4;TEA…
GO:0001568	4.37291e-07	2.85743	13.1914	34	469	blood vessel development	ADM;C3;TYMP;EGR1;EGR3;FGFR1;FOXC1;RAPGEF1;NR4A1;IL1B;IL6;IL8;JUN;LOXL2;MMP19;CITED1;NTRK1;SERPINE1;PTGIS;PTGS2;CCL2;SHB;TNFAIP3;TWIST1;WNT11;FGF18;NRP2;SPHK1;GREM1;TNFRSF12A;DLL4;SOX17;ZC3H12A;CCBE1
GO:0043065	4.92017e-07	3.13732	10.2629	29	367	positive regulation of apoptotic process	ABL1;APP;BCL6;CD40;DDX3X;NR4A1;KCNMA1;MMP9;MSX1;PPP2R4;PTGIS;PTGS2;SFRP4;TGFB1;TGM2;KLF10;TP53BP2;WNT11;ZBTB16;FOSL1;RIPK2;IER3;UBD;PHLDA1;G0S2;TNFRSF12A;ZAK;JMY;SIK1
GO:0071456	8.40411e-07	6.27175	2.43814	13	86	cellular response to hypoxia	BACH1;EGR1;ICAM1;LMNA;PMAIP1;PTGIS;PTGS2;STC1;TWIST1;UBC;BBC3;HIF3A;UCN2
GO:0009890	1.07457e-06	2.16351	28.7474	56	1014	negative regulation of biosynthetic process	APLP1;ATF3;BACH1;BCL6;CALCA;CRY1;DDIT3;DDX3X;EGR1;ETV3;EZH2;FGFR1;FOSB;GLA;GRB10;HES1;IFI16;IL6;INSIG1;IRF7;JUN;LOXL2;CITED1;MSX1;MYC;NFIL3;NFKB1;PTGIS;RBBP8;CCL3;STAT3;TGFB1;KLF10;TWIST1;UBC;WNT11;ZFP36;ZBTB16;CBX4;BHLHE40;NR1D1;ARID5A;SAMD4A;KDM6B;GREM1;ZBTB32;BHLHE22;INPP5K;DLL4;TCEAL7;TSPYL2;SOX17;ZC3H12A;SOX7;SIK1;NANOS1
GO:0051246	1.07469e-06	2.21656	26.6318	53	970	regulation of protein metabolic process	SERPINA3;ADCY5;ALK;APLP1;APOA1;APP;ATF3;C3;CALCA;CCNE1;CD40;CDK2;CSF2;CSF3;CSNK1D;DDIT3;EGR1;EIF4E;EIF5;EZH2;FGFR1;MKNK2;RAPGEF1;HES1;HSPA2;IGF2;IL8;IRAK2;LMNA;NTRK1;PLAUR;PRKAR1A;MAPK8;REL;CCL2;CCL21;WNT11;RIPK2;TNFRSF10B;IER3;SPHK1;SPAG9;ARID5A;CLCF1;PPP1R15A;IL23A;ZAK;SSH1;CCNL1;TSPYL2;SOX17;PPP1R15B;SPDYA
GO:0051090	1.10037e-06	3.78432	6.19688	21	224	regulation of sequence-specific DNA binding transcription factor activity	ALK;CD40;CTH;FOXC1;ICAM1;IL1B;IL6;JUN;NFKB1;NFKB2;NFKBIB;NTRK1;MAPK8;TGFB1;TRAF1;UBC;FOSL1;RIPK2;SPHK1;GREM1;JMY
GO:0010628	1.4235e-06	2.10005	31.2139	59	1101	positive regulation of gene expression	APP;CCNE1;CD40;CDK2;CSF2;CSF3;DDIT3;DDX3X;EGR1;FOXC1;GABPB1;HES1;IFI16;IL1B;IL6;INSIG1;IRF7;JUN;JUNB;LMNA;CITED1;MSX1;MYC;NFATC1;NFIL3;NFKB1;NR4A2;SERPINE1;MAPK8;REL;RELB;CCL3;SFRP4;STAT3;STAT4;TGFB1;TWIST1;UBC;WNT11;ZBTB16;FZD7;RIPK2;CREB5;NAMPT;FSTL3;ARID5A;GREM1;IL23A;INPP5K;HIVEP3;SOX17;CSRNP1;ZC3H12A;PBX4;CSRNP2;SOX7;NCOA7;NPAS4;MAFA
GO:0036293	1.88399e-06	3.64747	6.40722	21	226	response to decreased oxygen levels	ADM;BACH1;CRYAB;EGR1;ICAM1;KCNMA1;LMNA;LOXL2;NR4A2;PMAIP1;PTGIS;PTGS2;CCL2;SOD2;STC1;TGFB1;TWIST1;UBC;BBC3;HIF3A;UCN2
GO:0034097	1.95525e-06	2.65505	14.0902	34	497	response to cytokine stimulus	APOA1;CSF3;EGR1;EIF4E;ICAM1;IL1B;IL3RA;IL6;IL8;IRAK2;IRF7;JUN;JUNB;CITED1;NFKB1;NUP98;PSMB8;PTGIS;PTGS2;CCL2;CCL3;STAT3;STAT4;UBC;FOSL1;RIPK2;SPHK1;SOCS3;PTGES;UBD;IRAK3;CLCF1;INPP5K;DUOX1
GO:0071453	2.09416e-06	5.72008	2.6366	13	93	cellular response to oxygen levels	BACH1;EGR1;ICAM1;LMNA;PMAIP1;PTGIS;PTGS2;STC1;TWIST1;UBC;BBC3;HIF3A;UCN2
GO:0009653	2.14822e-06	1.80954	57.6056	92	2045	anatomical structure morphogenesis	ABL1;ABL2;ADM;APLP1;APOA1;APP;BCL6;C3;CACNA1C;CRYAB;DUSP2;DUSP5;TYMP;EGR3;FGFR1;FYN;GAP43;NR4A1;HES1;HSP90AA1;ICAM1;IL1B;IL6;IL8;INSIG1;JUN;JUNB;LOXL2;MMP19;CITED1;MSX1;MYC;NFATC1;NNMT;NPTX1;NTRK1;NR4A2;SERPINE1;PTGIS;PTGS2;PTHLH;PVRL1;RPGR;S100A13;SCML1;CCL2;CCL3;SFRP4;SHB;SPP1;STAT3;TGFB1;TGM2;TNFAIP3;TRPC4;TWIST1;VCL;WEE1;WNT11;ZBTB16;NR4A3;FZD7;SEMA7A;FGF18;NRP2;IER3;SPHK1;SOCS3;KCNQ4;GDF11;I…
GO:0009967	2.87621e-06	2.25587	22.4538	46	797	positive regulation of signal transduction	ADRB3;ALK;C3;CD40;CSF2;CSF3;CSNK1D;CTH;FGFR1;HES1;IGF2;IL6;IRAK2;IRF7;CITED1;MSX1;NFKB1;NTRK1;PMAIP1;MAPK8;PTGIS;REL;RHEB;S100A13;CCL3;CCL21;SFRP4;STAT3;TGFB1;TGM2;TRAF1;UBC;WNT11;FZD7;SEMA7A;RIPK2;TNFRSF10B;SPAG9;LITAF;AKAP12;UBD;CLCF1;BBC3;TNFRSF12A;IL23A;ZAK
GO:0030097	3.60573e-06	2.57445	14.4871	34	511	hemopoiesis	BCL6;CALCA;CSF2;CSF3;EGR1;MKNK2;HES1;HSPA1B;IFI16;IL6;IRF7;JUN;JUNB;MLF1;MMP9;MYC;NTRK1;RELB;CCL3;SOD2;TGFB1;KLF10;ZFP36;ZBTB16;FZD7;DYRK3;RIPK2;CD83;FSTL3;UBD;CLCF1;ZBTB32;IL23A;NFKBID
GO:0006986	4.20657e-06	8.62765	1.28628	9	46	response to unfolded protein	DNAJA1;HSPA1B;HSPA2;HSP90AA1;DNAJB1;DNAJB6;HSPH1;DNAJB4;HSPA4L
GO:0010629	4.55149e-06	2.13957	25.7139	50	907	negative regulation of gene expression	ATF3;BACH1;BCL6;CALCA;CDK2;CRY1;CRYAB;DDIT3;EGR1;ETV3;EZH2;FGFR1;FOSB;FYN;HES1;IFI16;IRF7;JUN;LOXL2;CITED1;MSX1;MYC;NFIL3;NFKB1;RBBP8;CCL3;STAT3;TGFB1;KLF10;TWIST1;UBC;WNT11;ZFP36;ZBTB16;CBX4;BHLHE40;NR1D1;ARID5A;KDM6B;GREM1;ZBTB32;BHLHE22;INPP5K;DLL4;TCEAL7;SOX17;ZC3H12A;SOX7;UCN2;SIK1
GO:0007568	5.81137e-06	3.79572	5.2732	18	186	aging	ADM;ADRB3;CALCA;CRYAB;ICAM1;IL6;JUN;LMNA;LOXL2;NTRK1;SERPINE1;POLG;CCL2;SOD2;TGFB1;TWIST1;BBC3;C2orf40
GO:0031399	5.9202e-06	2.29969	19.57	41	708	regulation of protein modification process	ADCY5;ALK;APOA1;APP;ATF3;C3;CALCA;CCNE1;CD40;CDK2;CSF2;CSF3;CSNK1D;DDIT3;EGR1;EZH2;FGFR1;RAPGEF1;HES1;HSPA2;IGF2;IL8;IRAK2;LMNA;NTRK1;PRKAR1A;MAPK8;CCL2;CCL21;WNT11;RIPK2;TNFRSF10B;SPHK1;SPAG9;ARID5A;CLCF1;IL23A;ZAK;CCNL1;TSPYL2;SPDYA
GO:0051338	5.98831e-06	2.58948	13.5333	32	486	regulation of transferase activity	ADCY5;ALK;APOA1;APP;ATF3;CALCA;CCNE1;CD40;DDIT3;FGFR1;RAPGEF1;HSPA2;IGF2;IL8;IRAK2;LMNA;NTRK1;PRKAR1A;CCL2;CCL21;TGFB1;UBC;WNT11;RIPK2;TNFRSF10B;SPAG9;GREM1;IL23A;ZAK;CCNL1;TSPYL2;SPDYA
GO:0031328	6.7236e-06	1.9538	35.0983	62	1254	positive regulation of cellular biosynthetic process	ADM;ADRB3;APP;CALCA;CCNE1;CD40;CDK2;CSF2;CSF3;DDIT3;DDX3X;EGR1;FOXC1;GABPB1;HES1;IFI16;IGF2;INSIG1;IRF7;JUN;JUNB;LDLR;LMNA;CITED1;MSX1;MYC;NFATC1;NFKB1;NTRK1;NR4A2;SERPINE1;PTHLH;REL;CCL21;STAT3;STAT4;TGFB1;TWIST1;UBC;WNT11;ZBTB16;FZD7;RIPK2;CREB5;AKAP12;NAMPT;FSTL3;SORBS1;ARID5A;SAMD4A;GREM1;IL23A;INPP5K;HIVEP3;SOX17;CSRNP1;PBX4;CSRNP2;SOX7;NCOA7;NPAS4;MAFA
GO:0001503	6.77039e-06	3.12899	8.0799	23	285	ossification	CALCA;FOXC1;IGF2;IL6;JUNB;CITED1;SRGN;MAPK8;PTGS2;PTHLH;CCL3;SPP1;STC1;TGFB1;KLF10;TWIST1;WNT11;ZBTB16;FGF18;PDLIM7;FSTL3;CHRDL2;GREM1
GO:0002520	7.93064e-06	2.43741	15.6923	35	557	immune system development	BCL6;CALCA;CD40;CSF2;CSF3;EGR1;MKNK2;HES1;HSPA1B;IFI16;IL6;IRF7;JUN;JUNB;MLF1;MMP9;MYC;NFKB2;NTRK1;RELB;CCL3;SOD2;KLF10;ZFP36;ZBTB16;FZD7;DYRK3;RIPK2;CD83;FSTL3;UBD;CLCF1;ZBTB32;IL23A;NFKBID
GO:0007275	8.22085e-06	1.71169	72.019	106	2791	multicellular organismal development	ABL1;ALK;APLP1;CACNA1C;CRYAB;CSF2;CSF3;CSRP2;DGKG;DUSP2;DUSP5;TYMP;EGR3;EIF4E;FOXC1;FOSB;GAP43;MKNK2;RAPGEF1;GRIK1;CXCL1;NR4A1;HSP90AA1;ICAM1;IFI16;IGF2;IL8;INSIG1;JUNB;KCNMA1;LMNA;MLF1;MMP19;GADD45B;NFATC1;NFKB2;NNAT;NNMT;NPTX1;NR4A2;ODF2;CDK16;PTPN14;PVRL1;RBBP8;RELB;SHB;SMTN;SOD2;STAT3;TAGLN;TEAD4;TGM2;TOP1;TP53BP2;TRPC4;UBC;WEE1;NR4A3;FOSL1;SLC7A5;DYRK3;MPDZ;NRP2;SOCS3;KCNQ4;MSC;PDLIM7;ADAMTS…
GO:0006950	9.97819e-06	1.75576	57.548	89	2166	response to stress	SERPINA3;ADM;ADRB3;APP;ATF3;ATP1B3;ATP2B4;BACH1;CD40;CDK2;CRY1;CRYAB;CSNK1D;CTH;DGKG;GADD45A;DDIT3;DDX3X;EGR1;GAP43;GNL1;GRIK1;GRIN2C;CXCL1;CXCL2;DNAJA1;HSPA1B;HSPA2;HSP90AA1;DNAJB1;ICAM1;IL8;INSIG1;KCNMA1;LMNA;LOXL2;CITED1;GADD45B;NTRK1;NR4A2;POLG;SRGN;PRKAR1A;PSMB8;RBBP8;CCL2;SLC3A2;SLC8A2;SOD2;STAT3;STC1;TACR2;TNFAIP6;VCL;WEE1;NR4A3;FOSL1;SLC7A5;TNFRSF10B;SPHK1;CD83;PTGES;TANK;DNAJB6;PPIF;TUBB…
GO:0042325	1.14241e-05	2.30491	18.0169	38	655	regulation of phosphorylation	ADCY5;ALK;APOA1;APP;ATF3;C3;CALCA;CCNE1;CD40;CSF2;CSF3;CSNK1D;DDIT3;EZH2;FGFR1;RAPGEF1;HES1;HSPA2;IGF2;IL8;IRAK2;LMNA;NTRK1;PRKAR1A;CCL2;CCL21;UBC;WNT11;FZD7;RIPK2;TNFRSF10B;SPAG9;CLCF1;IL23A;ZAK;CCNL1;TSPYL2;SPDYA
GO:0051241	1.14949e-05	2.79893	10.1495	26	358	negative regulation of multicellular organismal process	ADM;ADRB3;APOA1;BCL6;CALCA;DDIT3;GRIK1;IL6;KCNMA1;NFKB1;SERPINE1;PLAUR;SRGN;PTGS2;CCL3;TGFB1;TNFAIP3;TWIST1;UBC;WNT11;CD83;IRAK3;DUSP10;GREM1;IL23A;ZC3H12A
GO:0080134	1.18902e-05	2.58007	12.6953	30	457	regulation of response to stress	APOA1;BCL6;C3;CALCA;FYN;IFI16;IL6;IRAK2;IRF7;JUN;NFKB1;NFKB2;NFKBIB;SERPINE1;PLAUR;MAPK8;PTGIS;PTGS2;PVR;CCL3;TGFB1;TGM2;TNFAIP3;UBC;ZFP36;SEMA7A;SOCS3;NR1D1;IRAK3;IL23A
GO:0048519	1.19867e-05	1.76982	54.5864	85	2097	negative regulation of biological process	ABL1;APLP1;ATF3;BACH1;CACNA1C;CDK2;CRY1;CSF2;CSF3;CTH;GADD45A;DDX3X;DPT;DUSP2;DUSP5;EGR1;EGR3;ETV3;FGFR1;FOXC1;FOSB;FYN;GLA;GRIN2C;CXCL1;H2AFX;HAS1;HSPA1B;IL8;IRF7;JUN;LOXL2;MLF1;GADD45B;NFIL3;NTRK1;NR4A2;PMAIP1;PPP2R4;MAPK8;PSMB8;PTGIS;PTPN14;RBBP8;RGS16;RHEB;CCL21;TP53BP2;VCL;WEE1;NR4A3;FOSL1;CBX4;BHLHE40;TNFRSF6B;TNFRSF10D;IER3;SPHK1;SOCS3;PTGES;UBD;ARID5A;SAMD4A;PEG10;KDM6B;CLCF1;PPP1R15A;ZBT…
GO:2000113	1.4861e-05	2.0526	26.1108	49	921	negative regulation of cellular macromolecule biosynthetic process	ATF3;BACH1;BCL6;CALCA;CRY1;DDIT3;DDX3X;EGR1;ETV3;EZH2;FGFR1;FOSB;GRB10;HES1;IFI16;IRF7;JUN;LOXL2;CITED1;MSX1;MYC;NFIL3;NFKB1;RBBP8;STAT3;TGFB1;KLF10;TWIST1;UBC;WNT11;ZFP36;ZBTB16;CBX4;BHLHE40;NR1D1;ARID5A;SAMD4A;KDM6B;GREM1;ZBTB32;BHLHE22;INPP5K;DLL4;TCEAL7;TSPYL2;SOX17;SOX7;SIK1;NANOS1
GO:0033674	1.68995e-05	2.57219	12.2758	29	433	positive regulation of kinase activity	ADCY5;ALK;ATF3;CALCA;CD40;DDIT3;FGFR1;RAPGEF1;HSPA2;IGF2;IL1B;IL8;IRAK2;LMNA;GADD45B;NTRK1;PRKAR1A;CCL2;CCL21;TGFB1;UBC;WNT11;RIPK2;TNFRSF10B;SPAG9;IL23A;ZAK;TSPYL2;SPDYA
GO:0009889	1.70036e-05	1.7224	60.1136	91	2285	regulation of biosynthetic process	ABL1;ADM;ADRB3;ALK;APP;C3;CCNE1;CD40;CDK2;CSF2;CSF3;CTH;EIF4E;EIF5;FOXC1;GABPB1;MKNK2;HSP90AA1;ICAM1;IGF2;IL1B;IRAK2;JUNB;LDLR;LMNA;NFATC1;NFKB2;NFKBIB;NTRK1;NR4A2;SERPINE1;PRKAR1A;MAPK8;PTGS2;PTHLH;PTPN14;REL;RFX2;BRD2;CCL2;CCL21;SFRP4;SOD2;STAT4;TEAD4;TNFAIP3;TRAF1;ZNF165;PRDM2;FOSL1;FZD7;RIPK2;SPHK1;LITAF;CREB5;AKAP12;NAMPT;DENND4A;FSTL3;SORBS1;HSPH1;PNRC1;IRAK3;PPRC1;PPP1R15A;CCRN4L;DNTTIP2;I…
GO:0043066	1.7216e-05	2.3114	16.9536	36	598	negative regulation of apoptotic process	BCL6;CRYAB;CSF2;CTH;DDX3X;EGR3;FGFR1;FOXC1;HSPA1B;IL1B;IL6;IRF7;JUN;CITED1;MSX1;MYC;NFKB1;NTRK1;NR4A2;SERPINE1;MAPK8;CCL2;CCL21;SOD2;TNFAIP3;WNT11;NR4A3;CBX4;TNFRSF6B;TNFRSF10D;IER3;SPHK1;SOCS3;PPIF;CLCF1;PIM3
GO:0007155	1.75233e-05	2.02345	27.018	50	953	cell adhesion	ABL1;ABL2;APLP1;APOA1;APP;BCL6;CALCA;CDH10;DPT;RAPGEF1;HAS1;HES1;ICAM1;ICAM4;IL1B;IL8;LOXL2;SERPINE1;PVR;PVRL1;CCL2;CCL21;SPP1;TGFB1;TGM2;TNFAIP6;VCL;FZD7;PPFIBP1;CTNNAL1;MPDZ;NRP2;WISP2;FSTL3;SORBS1;GREM1;PCDH17;RND1;CDH19;TNFRSF12A;TTYH1;PCDH10;CADM3;SMOC2;CPXM2;EGFLAM;HAPLN3;CCDC80;SDK1;AMIGO3
GO:0042330	1.84959e-05	2.30286	17.0103	36	600	taxis	ABL1;ABL2;APP;CACNA1C;CALCA;TYMP;EGR3;FGFR1;FYN;GAP43;CXCL1;CXCL2;NR4A1;HSP90AA1;IL1B;IL6;IL8;NTRK1;SERPINE1;PDE4B;PLAUR;CCL2;CCL3;CCL21;SPP1;TGFB1;TRPC4;NR4A3;FOSL1;SEMA7A;NRP2;TUBB3;GREM1;RND1;IL23A;RGMA
GO:0044260	1.97873e-05	1.52082	184.704	226	6515	cellular macromolecule metabolic process	ABL1;ABL2;ADCY5;ADM;ALK;APLP1;APOA1;APP;ATF3;BACH1;BCL6;C3;CALCA;CCNE1;CD40;CDK2;CLK1;CRY1;CRYAB;CSF2;CSF3;CSNK1D;CTH;GADD45A;DDIT3;DDX3X;DUSP2;DUSP5;TYMP;EGR1;EGR3;EIF4E;EIF5;ETV3;EZH2;FGFR1;FOXC1;FOSB;FYN;GABPB1;B4GALNT1;MKNK2;GRB10;RAPGEF1;H2AFX;NR4A1;HES1;DNAJA1;HSPA1B;HSPA2;HSP90AA1;DNAJB1;ICAM1;IFI16;IGF2;IL1B;IL6;IL8;INSIG1;IRAK2;IRF7;JUN;JUNB;LMNA;LOXL2;METTL1;MLF1;CITED1;MSX1;MYC;GADD45B…
GO:0010557	2.08206e-05	1.90131	34.049	59	1201	positive regulation of macromolecule biosynthetic process	APP;CCNE1;CD40;CDK2;CSF2;CSF3;DDIT3;DDX3X;EGR1;FOXC1;GABPB1;HES1;IFI16;IGF2;IL1B;IL6;INSIG1;IRF7;JUN;JUNB;LMNA;CITED1;MSX1;MYC;NFATC1;NFKB1;NR4A2;SERPINE1;REL;CCL2;CCL21;STAT3;STAT4;TGFB1;TWIST1;UBC;WNT11;ZBTB16;FZD7;RIPK2;CREB5;NAMPT;FSTL3;SORBS1;HSPH1;ARID5A;SAMD4A;GREM1;IL23A;INPP5K;HIVEP3;SOX17;CSRNP1;PBX4;CSRNP2;SOX7;NCOA7;NPAS4;MAFA
GO:2000112	2.11626e-05	1.72485	56.9975	87	2139	regulation of cellular macromolecule biosynthetic process	ABL1;ALK;APLP1;APP;CCNE1;CD40;CDK2;CSF2;CSF3;CTH;EIF4E;EIF5;FOXC1;GABPB1;MKNK2;ICAM1;IGF2;IL1B;IL6;INSIG1;IRAK2;JUNB;LMNA;NFATC1;NFKB2;NFKBIB;NTRK1;NR4A2;SERPINE1;PRKAR1A;MAPK8;PTGIS;PTHLH;PTPN14;REL;RFX2;BRD2;CCL21;SFRP4;SOD2;STAT4;TEAD4;TNFAIP3;TRAF1;ZNF165;PRDM2;FOSL1;FZD7;RIPK2;SPHK1;LITAF;CREB5;NAMPT;DENND4A;FSTL3;SORBS1;PNRC1;IRAK3;PPRC1;PPP1R15A;CCRN4L;DNTTIP2;IL23A;ZNF331;MED29;CCNL1;ZNF4…
GO:0071222	2.59807e-05	6.65169	1.59229	9	57	cellular response to lipopolysaccharide	CSF2;CSF3;ICAM1;IL8;SERPINE1;PDE4B;LITAF;NR1D1;ZC3H12A
GO:0045944	2.69181e-05	2.16015	20.1289	40	710	positive regulation of transcription from RNA polymerase II promoter	APP;CD40;CSF3;DDIT3;DDX3X;EGR1;FOXC1;GABPB1;HES1;IFI16;IL1B;IL6;INSIG1;IRF7;JUN;JUNB;LMNA;MSX1;MYC;NFATC1;NFKB1;NR4A2;SERPINE1;STAT3;STAT4;TGFB1;TWIST1;UBC;RIPK2;NAMPT;FSTL3;ARID5A;GREM1;IL23A;SOX17;CSRNP1;CSRNP2;NCOA7;NPAS4;MAFA
GO:0046483	2.81923e-05	1.51362	149.379	189	5269	heterocycle metabolic process	ABL1;ADM;ADRB3;ALK;AMD1;AMPD3;APLP1;APP;ARL4D;ATF3;ATP2B4;BACH1;BCHE;BCL6;CALCA;CCNE1;CD40;CDK2;CLK1;CRY1;CSF2;CSF3;CSNK1D;CTH;GADD45A;DDIT3;DDX3X;TYMP;EGR1;EGR3;EIF4E;EIF5;ETV3;EZH2;FGFR1;FOXC1;FOSB;GABPB1;GNL1;H2AFX;NR4A1;HES1;HSPA1B;HSP90AA1;ICAM1;IFI16;IGF2;IL1B;IL6;IL8;INSIG1;IRAK2;IRF7;JUN;JUNB;LMNA;LOXL2;METTL1;MLF1;CITED1;MSX1;MYC;NFATC1;NFIL3;NFKB1;NFKB2;NFKBIB;NOP2;NTRK1;NUP98;NR4A2;OAT…
GO:0090304	3.01175e-05	1.53008	123.041	161	4340	nucleic acid metabolic process	ABL1;ALK;APLP1;APP;ATF3;BACH1;BCL6;CALCA;CCNE1;CD40;CDK2;CLK1;CRY1;CSF2;CSF3;CSNK1D;CTH;GADD45A;DDIT3;DDX3X;TYMP;EGR1;EGR3;EIF4E;EIF5;ETV3;EZH2;FGFR1;FOXC1;FOSB;GABPB1;H2AFX;NR4A1;HES1;HSPA1B;ICAM1;IFI16;IGF2;IL1B;IL6;INSIG1;IRAK2;IRF7;JUN;JUNB;LOXL2;METTL1;MLF1;CITED1;MSX1;MYC;NFATC1;NFIL3;NFKB1;NFKB2;NFKBIB;NOP2;NTRK1;NUP98;NR4A2;SERPINE1;POLG;PRKAR1A;MAPK8;PSMB8;PTGIS;PTHLH;PTPN14;RBBP8;REL;RE…
GO:0032270	3.13473e-05	2.06609	23.1624	44	817	positive regulation of cellular protein metabolic process	ABL1;ADCY5;ALK;ATF3;C3;CALCA;CD40;CSF2;CSF3;CSNK1D;DDIT3;DDX3X;FGFR1;RAPGEF1;HES1;HSPA2;IGF2;IL1B;IL6;IL8;IRAK2;LMNA;GADD45B;NTRK1;PPP2R4;PRKAR1A;PSMB8;CCL2;CCL21;TGFB1;UBC;WNT11;RIPK2;TNFRSF10B;SPHK1;SPAG9;ARID5A;SAMD4A;CLCF1;GREM1;IL23A;ZAK;TSPYL2;SPDYA
GO:0032612	3.34669e-05	7.53885	1.27577	8	45	interleukin-1 production	APOA1;CALCA;IFI16;IL1B;S100A13;CCL3;TNFAIP3;SPHK1
GO:0050727	3.36001e-05	3.43089	5.4433	17	192	regulation of inflammatory response	APOA1;BCL6;C3;CALCA;IL1B;IL6;SERPINE1;PTGIS;PTGS2;CCL3;TGM2;TNFAIP3;ZFP36;SEMA7A;IER3;DUSP10;IL23A
GO:0051253	3.62763e-05	2.03508	24.0412	45	848	negative regulation of RNA metabolic process	ATF3;BACH1;BCL6;CALCA;CRY1;DDIT3;EGR1;ETV3;EZH2;FGFR1;FOSB;HES1;IFI16;IRF7;JUN;LOXL2;CITED1;MSX1;MYC;NFIL3;NFKB1;RBBP8;CCL3;STAT3;TGFB1;KLF10;TWIST1;UBC;WNT11;ZFP36;ZBTB16;CBX4;BHLHE40;NR1D1;ARID5A;KDM6B;GREM1;ZBTB32;BHLHE22;INPP5K;DLL4;TCEAL7;SOX17;SOX7;SIK1
GO:0034138	3.78858e-05	5.55196	2.06959	10	73	toll-like receptor 3 signaling pathway	IRAK2;IRF7;JUN;NFKB1;NFKB2;NFKBIB;MAPK8;TNFAIP3;UBC;RIPK2
GO:0042326	3.93753e-05	3.24687	6.06701	18	214	negative regulation of phosphorylation	ABL1;GADD45A;DUSP2;DUSP5;GRB10;IL1B;IL6;JUN;GADD45B;TGFB1;TNFAIP3;TWIST1;SOCS3;PPIF;IRAK3;DUSP10;GREM1;INPP5K
GO:0034641	4.02452e-05	1.49829	155.956	195	5501	cellular nitrogen compound metabolic process	ABL1;ADM;ADRB3;ALK;AMD1;AMPD3;APLP1;APOA1;APP;ARL4D;ATF3;ATP2B4;BACH1;BCHE;BCL6;CALCA;CCNE1;CD40;CDK2;CLK1;CRY1;CSF2;CSF3;CSNK1D;CTH;GADD45A;DDIT3;DDX3X;TYMP;EGR1;EGR3;EIF4E;EIF5;ETV3;EZH2;FGFR1;FOXC1;FOSB;GABPB1;GLA;GNL1;H2AFX;NR4A1;HES1;HSPA1B;HSP90AA1;ICAM1;IFI16;IGF2;IL1B;IL6;IL8;INSIG1;IRAK2;IRF7;JUN;JUNB;LDLR;LMNA;LOXL2;METTL1;MLF1;CITED1;MSX1;MYC;NFATC1;NFIL3;NFKB1;NFKB2;NFKBIB;NOP2;NTRK1;…
GO:0010563	4.2815e-05	3.00289	7.25773	20	256	negative regulation of phosphorus metabolic process	ABL1;APLP1;GADD45A;DUSP2;DUSP5;GRB10;IL1B;IL6;JUN;GADD45B;PPP2R4;TGFB1;TNFAIP3;TWIST1;SOCS3;PPIF;IRAK3;DUSP10;GREM1;INPP5K
GO:0051591	4.44876e-05	6.16228	1.70103	9	60	response to cAMP	EGR1;JUN;JUNB;MMP19;CITED1;STC1;FOSL1;INPP5K;DUOX1
GO:0071363	4.606e-05	2.46438	12.3041	28	434	cellular response to growth factor stimulus	ADCY5;EGR1;EGR3;FGFR1;FYN;GRB10;HAS1;NR4A1;IL1B;IL8;JUN;JUNB;CITED1;MYC;NTRK1;SERPINE1;PRKAR1A;CCL2;TGFB1;KLF10;UBC;FGF18;NRP2;GDF15;PEG10;PPP1R15A;INPP5K;PMEPA1
GO:0031349	4.84565e-05	6.07739	1.71725	9	62	positive regulation of defense response	C3;IL1B;IL6;SERPINE1;PTGS2;CCL3;TGFB1;TGM2;IL23A
GO:0006725	4.95763e-05	1.49318	149.691	188	5280	cellular aromatic compound metabolic process	ABL1;ADM;ADRB3;ALK;AMD1;AMPD3;APLP1;APP;ARL4D;ATF3;ATP2B4;BACH1;BCL6;CALCA;CCNE1;CD40;CDK2;CLK1;CRY1;CSF2;CSF3;CSNK1D;CTH;GADD45A;DDIT3;DDX3X;TYMP;EGR1;EGR3;EIF4E;EIF5;ETV3;EZH2;FGFR1;FOXC1;FOSB;GABPB1;GNL1;H2AFX;NR4A1;HES1;HSPA1B;HSP90AA1;ICAM1;IFI16;IGF2;IL1B;IL6;IL8;INSIG1;IRAK2;IRF7;JUN;JUNB;LMNA;LOXL2;METTL1;MLF1;CITED1;MSX1;MYC;NFATC1;NFIL3;NFKB1;NFKB2;NFKBIB;NOP2;NTRK1;NUP98;NR4A2;SERPINE1…
GO:0046209	5.08993e-05	6.04334	1.72938	9	61	nitric oxide metabolic process	GLA;HSP90AA1;ICAM1;IL1B;IL6;PTGIS;PTGS2;SOD2;ZC3H12A
GO:0002755	5.3968e-05	5.29845	2.15464	10	76	MyD88-dependent toll-like receptor signaling pathway	IRAK2;IRF7;JUN;NFKB1;NFKB2;NFKBIB;MAPK8;UBC;RIPK2;IRAK3
GO:0051254	6.24827e-05	1.89075	29.9143	52	1060	positive regulation of RNA metabolic process	APP;CCNE1;CD40;CDK2;CSF3;DDIT3;DDX3X;EGR1;FOXC1;GABPB1;HES1;IFI16;IL1B;IL6;INSIG1;IRF7;JUN;JUNB;LMNA;CITED1;MSX1;MYC;NFATC1;NFKB1;NR4A2;SERPINE1;REL;STAT3;STAT4;TGFB1;TWIST1;UBC;WNT11;ZBTB16;FZD7;RIPK2;CREB5;NAMPT;FSTL3;ARID5A;GREM1;IL23A;INPP5K;HIVEP3;SOX17;CSRNP1;PBX4;CSRNP2;SOX7;NCOA7;NPAS4;MAFA
GO:0000902	6.33823e-05	2.91361	7.46726	20	271	cell morphogenesis	BCL6;FOXC1;HES1;ICAM1;IL6;LOXL2;CITED1;MSX1;NFATC1;S100A13;CCL2;CCL3;TGFB1;TWIST1;CDC42EP2;ARC;GREM1;RHOJ;SOX17;PALM2
GO:0051084	6.34181e-05	6.80139	1.38918	8	49	'de novo' posttranslational protein folding	DNAJB1;TUBA1A;SPHK1;TUBB3;TUBB4B;HSPH1;TUBB6;TUBB2B
GO:0001934	6.51046e-05	2.41182	12.5527	28	450	positive regulation of protein phosphorylation	ADCY5;ALK;ATF3;C3;CALCA;CSNK1D;DDIT3;FGFR1;RAPGEF1;HSPA2;IL1B;IL8;IRAK2;LMNA;GADD45B;NTRK1;PRKAR1A;CCL2;CCL21;TGFB1;UBC;WNT11;RIPK2;TNFRSF10B;SPAG9;ZAK;TSPYL2;SPDYA
GO:0051726	6.7212e-05	2.55044	10.6118	25	387	regulation of cell cycle	ABL1;CCNE1;GADD45A;DDIT3;EZH2;H2AFX;IL8;JUN;JUNB;MLF1;GADD45B;PTGS2;RBBP8;RHEB;TNFAIP3;TP53BP2;WEE1;PPP1R15A;ZAK;CCNL1;TSPYL2;CAB39L;SESN2;C2orf40;JMY
GO:0031663	6.89615e-05	8.11942	1.04897	7	37	lipopolysaccharide-mediated signaling pathway	IL1B;IRAK2;CCL2;CCL3;TGFB1;TNFAIP3;RIPK2
GO:0051172	6.96404e-05	1.94471	26.218	47	931	negative regulation of nitrogen compound metabolic process	APLP1;ATF3;BACH1;BCL6;CALCA;CRY1;DDIT3;EGR1;ETV3;EZH2;FGFR1;FOSB;HES1;IFI16;IRF7;JUN;LOXL2;CITED1;MSX1;MYC;NFIL3;NFKB1;RBBP8;CCL3;STAT3;TGFB1;KLF10;TWIST1;UBC;WNT11;ZFP36;ZBTB16;CBX4;BHLHE40;NR1D1;ARID5A;KDM6B;GREM1;ZBTB32;BHLHE22;INPP5K;DLL4;TCEAL7;TSPYL2;SOX17;SOX7;SIK1
GO:0051174	7.00394e-05	1.93283	27.0077	48	984	regulation of phosphorus metabolic process	ADCY5;ADM;ADRB3;ALK;APOA1;APP;ATF3;BCL6;C3;CALCA;CCNE1;CD40;CSF2;CSF3;CSNK1D;DDIT3;EZH2;FGFR1;RAPGEF1;HES1;HSPA2;IGF2;IL8;IRAK2;LDLR;LMNA;NTRK1;PRKAR1A;PTHLH;RGS16;CCL2;CCL21;UBC;WNT11;FZD7;RIPK2;TNFRSF10B;SPAG9;AKAP12;DNAJB6;CDC42EP2;CLCF1;IL23A;ZAK;CCNL1;TSPYL2;CSRNP2;SPDYA
GO:0071310	7.09696e-05	2.25864	15.3565	32	575	cellular response to organic substance	ABL2;APOA1;ATF3;CSF2;CSF3;CTH;DDIT3;IL3RA;IL6;IRAK2;IRF7;LMNA;NFKB1;NUP98;CDK16;PDE4B;PSMB8;PTGIS;SOD2;STAT4;TNFAIP3;WNT11;FZD7;SPHK1;LITAF;NR1D1;IRAK3;CLCF1;DUOX1;TSPYL2;ZC3H12A;PIM3
GO:1901360	7.50859e-05	1.47579	155.474	193	5484	organic cyclic compound metabolic process	ABL1;ADM;ADRB3;ALK;AMD1;AMPD3;APLP1;APOA1;APP;ARL4D;ATF3;ATP2B4;BACH1;BCHE;BCL6;CALCA;CCNE1;CD40;CDK2;CLK1;CRY1;CSF2;CSF3;CSNK1D;CTH;GADD45A;DDIT3;DDX3X;TYMP;EGR1;EGR3;EIF4E;EIF5;ETV3;EZH2;FGFR1;FOXC1;FOSB;GABPB1;GNL1;H2AFX;NR4A1;HES1;HSPA1B;HSP90AA1;ICAM1;IFI16;IGF2;IL1B;IL6;IL8;INSIG1;IRAK2;IRF7;JUN;JUNB;KCNMA1;LDLR;LMNA;LOXL2;METTL1;MLF1;CITED1;MSX1;MYC;NFATC1;NFIL3;NFKB1;NFKB2;NFKBIB;NOP2;NTR…
GO:0046697	8.3423e-05	14.4455	0.481959	5	17	decidualization	JUNB;PTGS2;SFRP4;SPP1;STC1
GO:0002548	8.93273e-05	9.92376	0.765464	6	27	monocyte chemotaxis	CALCA;IL6;SERPINE1;CCL2;CCL3;GREM1
GO:0008285	9.2468e-05	2.25031	14.8557	31	524	negative regulation of cell proliferation	ADM;BCL6;DPT;CXCL1;HES1;HSPA1B;IL1B;IL6;IL8;JUN;MSX1;MYC;NTRK1;PMAIP1;PTGS2;PTHLH;PTPN14;SFRP4;SOD2;TGFB1;KLF10;TNFAIP3;WNT11;ZBTB16;FOSL1;PTGES;GDF11;GREM1;CD274;RBM38;SOX7
GO:0060326	9.34816e-05	3.61813	4.25258	14	150	cell chemotaxis	CALCA;EGR3;NR4A1;IL1B;IL6;IL8;SERPINE1;PDE4B;CCL2;CCL3;CCL21;SPP1;GREM1;IL23A
GO:0007623	9.36487e-05	4.92355	2.29639	10	81	circadian rhythm	CRY1;CSNK1D;EGR1;EGR3;IL6;JUN;KCNMA1;NFIL3;BHLHE40;NR1D1
GO:0097285	9.46232e-05	2.82035	7.68299	20	271	cell-type specific apoptotic process	APP;BCL6;CD40;EGR1;IL6;IRF7;JUN;CITED1;MYC;NTRK1;NR4A2;PMAIP1;CCL3;CCL21;SOD2;TNFAIP3;NR4A3;CLCF1;BBC3;NFKBID

## Sheet: GO_sig_t3_up
GOBPID	Pvalue	OddsRatio	ExpCount	Count	Size	Term	gogenes.sig.t3.up[1:87]
GO:0072359	1.79e-12	2.7851	30.3208	73	765	circulatory system development	ADM;ADRB1;ANGPT2;BMP7;CALCA;S1PR1;EGR1;EGR3;ELK3;FGF2;FGF12;FGFR1;GLI2;HIF1A;NR4A1;HES1;RBPJ;IL1A;IL1B;IL6;IL8;ITGB1;ITGB3;JUN;JUNB;LIF;SMAD3;SMAD7;MMP19;CITED1;MSX1;NFATC1;OXTR;SERPINE1;PGF;PRRX1;MAP2K1;PTGIS;PTGS2;PTPN14;CCL2;SFRP4;SHB;SOD2;MAP3K7;TBX3;THBS1;THBS2;TNFAIP3;TP53BP2;TWIST1;VEGFA;FOSL1;NRP2;ALDH1A2;SPHK1;SOCS3;NOG;GJC1;COL4A3BP;PDPN;JMJD6;HEY1;CLIC4;GREM1;PDLIM3;ANGPTL4;TNFRSF12A;N…
GO:0043067	1.84e-11	2.32022	47.7602	96	1205	regulation of programmed cell death	ABL1;ADORA2A;ANXA5;BIRC3;AVP;BCL6;BMP7;BNIP3;BNIP3L;BRAF;CD59;CD70;CRYAB;CSF2;DDIT3;EDNRB;EGR1;EGR3;ERCC1;ERN1;FGF2;FGFR1;FYN;HGF;HIF1A;NR4A1;HSPA1B;IFI16;IGF1R;IL1A;IL1B;IL1RN;IL6;TNFRSF9;IDO1;INHBA;IRF1;ITGB1;JUN;SMAD3;SMAD7;MMP9;CITED1;MSX1;MYC;NFKB1;NR4A2;SERPINE1;SERPINB2;PMAIP1;PTGIS;PTGS2;CCL2;CCL21;SFRP4;SKI;SKIL;SOD2;MAP3K7;TBX3;TGM2;THBS1;KLF10;TNFAIP3;TP53BP2;TRAF1;VEGFA;NR4A3;FOSL1;CB…
GO:0023052	3.54e-11	1.77495	182.519	256	4605	signaling	ABL1;ABL2;ADCY8;ADM;ADORA2A;ADRB1;ANGPT2;ANXA5;BIRC3;RND3;ATF3;ATP6V1C1;AVP;BCL6;BDKRB1;BMP7;BNIP3;BRAF;CA8;CALCA;CD59;CD70;CDK2;CRY1;CRYAB;CSF2;CSF3;GADD45A;DDIT3;RCAN1;DTNA;DUSP5;DUSP8;S1PR1;S1PR3;EDNRB;EFNB1;EGR1;EGR3;EIF4E;ELK3;ERN1;FGF2;FGF5;FGF11;FGF12;FGFR1;FOXD1;FYN;GAD1;GEM;GLI2;GNL1;GPR4;GRB10;CXCL1;HGF;HIF1A;NR4A1;HES1;HSP90AA1;ICAM1;IFI16;IGF1R;RBPJ;IL1A;IL1B;IL1R1;IL1RN;IL3RA;IL6;IL8…
GO:0065007	9.24e-11	1.80233	337.888	410	8525	biological regulation	SERPINA3;ABL1;ABL2;ADCY8;ADM;ADORA2A;ADRB1;ANGPT2;ANXA5;BIRC3;RND3;ATF3;ATP2B4;ATP6V1C1;AVP;BACH1;BCL6;BDKRB1;BMP7;POLR3D;BNIP3;BNIP3L;BRAF;CA8;CA9;CALCA;CD59;CD70;CDK2;CLK1;CLK3;CNN1;CRY1;CRYAB;CSF2;CSF3;GADD45A;DDIT3;DES;RCAN1;DTNA;DUSP5;DUSP8;S1PR1;S1PR3;EDNRB;EFNB1;EGR1;EGR3;EIF4E;ELK3;ERCC1;EYA4;ERN1;ETS2;ACSL4;FGF2;FGF5;FGF11;FGF12;FGFR1;FOXD1;FOSB;FYN;GABPB1;GAD1;GEM;GLI2;GNL1;GPR4;GRB10;C…
GO:0043066	6.31e-10	2.72579	23.7017	57	598	negative regulation of apoptotic process	ADORA2A;ANXA5;BIRC3;AVP;BCL6;BMP7;BNIP3;BNIP3L;BRAF;CD59;CRYAB;CSF2;EDNRB;EGR3;ERCC1;FGFR1;HGF;HIF1A;HSPA1B;IGF1R;IL1A;IL1B;IL1RN;IL6;IDO1;ITGB1;JUN;SMAD3;SMAD7;CITED1;MSX1;MYC;NFKB1;NR4A2;SERPINE1;SERPINB2;CCL2;CCL21;SOD2;MAP3K7;TBX3;THBS1;TNFAIP3;VEGFA;NR4A3;CBX4;PEA15;TNFRSF6B;TNFRSF10D;IER3;SPHK1;SOCS3;NOG;CLCF1;ANGPTL4;CXCR7;PIM3
GO:2000145	1.03e-09	3.08838	16.5674	45	418	regulation of cell motility	ABL1;ABL2;ANGPT2;BDKRB1;S1PR1;FGF2;HAS1;HAS2;HGF;HIF1A;ICAM1;IGF1R;IL6;IL8;ITGB1;ITGB3;SMAD3;SMAD7;MMP3;MMP9;MMP10;MSN;SERPINE1;PLAU;MAP2K1;PTGS2;CCL2;CCL21;THBS1;TWIST1;VEGFA;NRP2;SPHK1;SPAG9;NOG;BCAR1;PTPRU;SEMA3A;PDPN;IL24;CLIC4;GREM1;JAM3;FLCN;LAMA1
GO:0009890	4.18e-09	2.2161	40.1899	79	1014	negative regulation of biosynthetic process	ATF3;BACH1;BCL6;BMP7;CALCA;CRY1;DDIT3;EDNRB;EGR1;ELK3;FGF2;FGFR1;FOXD1;FOSB;GLI2;GRB10;HMGA1;HES1;IFI16;RBPJ;IL6;INHBA;INSIG1;IRF1;ITGB3;JUN;LIMS1;SMAD3;SMAD7;MEIS2;CITED1;MSX1;MYC;NFIL3;NFKB1;PRRX1;PKIA;PTGIS;RBBP8;SKI;SKIL;STAT3;TBX3;ZEB1;TGIF1;KLF10;TWIST1;VEGFA;VLDLR;ZFP36;FXR1;CBX4;BHLHE40;NOG;COPS2;NR1D1;CTR9;ARID5A;ZHX2;SBNO2;SAMD4A;KDM6B;HEY1;BACE2;GREM1;ZBTB32;LMCD1;ZBTB21;RLIM;INSIG2;TC…
GO:0008284	9.95e-09	2.54672	24.2192	55	618	positive regulation of cell proliferation	ADM;ATF3;AVP;BCL6;CD59;CDK2;CSF2;CSF3;S1PR3;EDNRB;EFNB1;EGR3;FGF2;FGF5;FGFR1;GLI2;HAS2;HIF1A;NR4A1;HES1;IGF1R;RBPJ;IL1B;IL11;ITGB1;ITGB3;LIF;MYCN;NAP1L1;NMB;ODC1;PGF;PRRX1;CCL2;CXCL5;TBX3;TGIF1;TNFAIP3;VEGFA;CNBP;FOSL1;RIPK2;NRP2;ALDH1A2;SPHK1;OSMR;NOG;NAMPT;IL24;CLCF1;GREM1;CD274;HILPDA;SPDYA;BLOC1S2
GO:0010629	1.03e-08	2.24712	35.9489	72	907	negative regulation of gene expression	ATF3;BACH1;BCL6;BMP7;CALCA;CDK2;CRY1;CRYAB;DDIT3;EDNRB;EGR1;ELK3;FGF2;FGFR1;FOXD1;FOSB;FYN;GLI2;HMGA1;HES1;IFI16;RBPJ;IRF1;JUN;LIMS1;SMAD3;SMAD7;MEIS2;CITED1;MSX1;MYC;NFIL3;NFKB1;PRRX1;PKIA;RBBP8;SKI;SKIL;STAT3;TBX3;ZEB1;TGIF1;KLF10;TWIST1;VEGFA;VLDLR;ZFP36;CBX4;BHLHE40;NOG;COPS2;NR1D1;CTR9;ARID5A;ZHX2;SBNO2;KDM6B;HEY1;GREM1;ZBTB32;LMCD1;ZBTB21;RLIM;TCEAL7;ZC3H12A;SOX7;ARID5B;UCN2;SIK1;GLIS3;FLCN…
GO:0000122	1.49e-08	2.69953	19.9364	48	503	negative regulation of transcription from RNA polymerase II promoter	BACH1;BCL6;CRY1;EDNRB;EGR1;FGFR1;FOSB;GLI2;HES1;IFI16;RBPJ;SMAD3;SMAD7;MEIS2;MSX1;MYC;NFIL3;NFKB1;PRRX1;PKIA;RBBP8;SKI;SKIL;STAT3;TBX3;ZEB1;TGIF1;KLF10;TWIST1;VEGFA;VLDLR;ZFP36;CBX4;BHLHE40;NOG;COPS2;NR1D1;CTR9;ZHX2;KDM6B;HEY1;ZBTB32;LMCD1;RLIM;SIK1;GLIS3;FLCN;HES5
GO:0060548	1.61e-08	2.6622	20.6296	49	526	negative regulation of cell death	ANXA5;BIRC3;AVP;BCL6;BMP7;BNIP3;BNIP3L;BRAF;CD59;CRYAB;CSF2;EDNRB;EGR3;ERCC1;FGF2;FGFR1;HGF;HSPA1B;IGF1R;IL1A;IL1B;IL1RN;IDO1;ITGB1;SMAD3;SMAD7;MSX1;MYC;NFKB1;SERPINE1;SERPINB2;CCL2;CCL21;MAP3K7;TBX3;THBS1;TNFAIP3;VEGFA;CBX4;PEA15;TNFRSF6B;TNFRSF10D;IER3;SPHK1;SOCS3;NOG;ANGPTL4;CXCR7;PIM3
GO:2000113	1.94e-08	2.20768	36.5038	72	921	negative regulation of cellular macromolecule biosynthetic process	ATF3;BACH1;BCL6;BMP7;CALCA;CRY1;DDIT3;EDNRB;EGR1;ELK3;FGF2;FGFR1;FOXD1;FOSB;GLI2;GRB10;HMGA1;HES1;IFI16;RBPJ;IRF1;JUN;LIMS1;SMAD3;SMAD7;MEIS2;CITED1;MSX1;MYC;NFIL3;NFKB1;PRRX1;PKIA;RBBP8;SKI;SKIL;STAT3;TBX3;ZEB1;TGIF1;KLF10;TWIST1;VEGFA;VLDLR;ZFP36;FXR1;CBX4;BHLHE40;NOG;COPS2;NR1D1;CTR9;ARID5A;ZHX2;SBNO2;SAMD4A;KDM6B;HEY1;BACE2;GREM1;ZBTB32;LMCD1;ZBTB21;RLIM;TCEAL7;TSPYL2;SOX7;ARID5B;SIK1;GLIS3;F…
GO:0001568	2.08e-08	2.80115	17.6177	44	451	blood vessel development	ADM;S1PR1;EGR3;ELK3;FGF2;FGFR1;HIF1A;NR4A1;IL1A;IL1B;IL6;IL8;ITGB1;ITGB3;JUN;SMAD7;MMP19;CITED1;SERPINE1;PGF;PRRX1;PTGIS;PTGS2;CCL2;SHB;MAP3K7;TBX3;THBS1;THBS2;TNFAIP3;TWIST1;VEGFA;NRP2;ALDH1A2;SPHK1;GJC1;JMJD6;CLIC4;GREM1;ANGPTL4;TNFRSF12A;ZC3H12A;JAM3;LAMA1
GO:0045944	2.13e-08	2.38241	28.1408	60	710	positive regulation of transcription from RNA polymerase II promoter	BMP7;CSF3;DDIT3;S1PR1;EGR1;ETS2;FGF2;FOXD1;GABPB1;GLI2;HGF;HIF1A;HES1;IFI16;RBPJ;IL1A;IL1B;IL6;IL11;INHBA;INSIG1;IRF1;JUN;JUNB;LIF;SMAD3;SMAD7;MEIS2;MSX1;MYC;MYCN;NFATC1;NFKB1;NR4A2;SERPINE1;RLF;RORA;SKI;SLC11A1;STAT3;TWIST1;VEGFA;CNBP;RIPK2;NOG;CTR9;NAMPT;FSTL3;ARID5A;HEY1;GREM1;INSIG2;ARNTL2;CSRNP1;NCOA7;GLIS3;FLCN;BLOC1S2;MURC;HES5
GO:0032879	2.57e-08	1.99578	52.4434	93	1334	regulation of localization	ABL1;ABL2;ADORA2A;ADRB1;ANGPT2;AVP;BCL6;BDKRB1;BMP7;CALCA;CRYAB;CSF3;S1PR1;EDNRB;ACSL4;FGF2;FGF12;GRB10;HAS1;HAS2;HGF;HIF1A;HK2;ICAM1;IGF1R;IL1A;IL1B;IL1RN;IL8;IL11;INHBA;INSIG1;ITGB1;LIF;SMAD3;SMAD7;MMP3;MMP9;MMP10;MSN;NMB;NUP98;OXTR;SERPINE1;PLAU;PMAIP1;PKIA;MAP2K1;PTGS2;PTPN14;CCL2;CCL21;SFRP4;SLC11A1;THBS1;TWIST1;VEGFA;DOC2B;STC2;PEA15;NRP2;SPHK1;F2RL3;SPAG9;IL1RL1;NOG;GSTO1;LITAF;BCAR1;NUPL1…
GO:0042326	2.67e-08	3.78459	8.48189	28	214	negative regulation of phosphorylation	ABL1;ADORA2A;BIRC3;BDKRB1;BMP7;GADD45A;DUSP5;DUSP8;GRB10;IGF1R;IL1B;IL6;INHBA;JUN;SMAD3;SMAD7;GADD45B;TNFAIP3;TWIST1;YWHAG;SOCS3;NOG;DUSP10;ANKLE2;GREM1;CHORDC1;SPRY4;SPRED3
GO:0051253	4.24e-08	2.22261	33.6105	67	848	negative regulation of RNA metabolic process	ATF3;BACH1;BCL6;BMP7;CALCA;CRY1;DDIT3;EDNRB;EGR1;ELK3;FGF2;FGFR1;FOXD1;FOSB;GLI2;HMGA1;HES1;IFI16;RBPJ;IRF1;JUN;LIMS1;SMAD3;SMAD7;MEIS2;CITED1;MSX1;MYC;NFIL3;NFKB1;PRRX1;PKIA;RBBP8;SKI;SKIL;STAT3;TBX3;ZEB1;TGIF1;KLF10;TWIST1;VEGFA;VLDLR;ZFP36;CBX4;BHLHE40;NOG;COPS2;NR1D1;CTR9;ARID5A;ZHX2;SBNO2;KDM6B;HEY1;GREM1;ZBTB32;LMCD1;ZBTB21;RLIM;TCEAL7;SOX7;ARID5B;SIK1;GLIS3;FLCN;HES5
GO:0051172	1.01e-07	2.11676	37.2965	71	941	negative regulation of nitrogen compound metabolic process	ATF3;BACH1;BCL6;BMP7;CALCA;CRY1;DDIT3;EDNRB;EGR1;ELK3;ERCC1;FGF2;FGFR1;FOXD1;FOSB;GLI2;HMGA1;HES1;IFI16;RBPJ;IRF1;JUN;LIMS1;SMAD3;SMAD7;MEIS2;CITED1;MSX1;MYC;NFIL3;NFKB1;PRRX1;PKIA;PTGIS;RBBP8;SKI;SKIL;STAT3;TBX3;ZEB1;TGIF1;KLF10;TWIST1;VEGFA;VLDLR;ZFP36;CBX4;BHLHE40;NOG;COPS2;NR1D1;CTR9;ARID5A;ZHX2;SBNO2;KDM6B;HEY1;GREM1;ZBTB32;LMCD1;ZBTB21;RLIM;TCEAL7;TSPYL2;ZC3H12A;SOX7;ARID5B;SIK1;GLIS3;FLCN;…
GO:0010563	1.06e-07	3.33976	10.1466	30	256	negative regulation of phosphorus metabolic process	ABL1;ADORA2A;BIRC3;BDKRB1;BMP7;GADD45A;DUSP5;DUSP8;EDNRB;GRB10;IGF1R;IL1B;IL6;INHBA;JUN;SMAD3;SMAD7;GADD45B;TNFAIP3;TWIST1;YWHAG;SOCS3;NOG;DUSP10;ANKLE2;GREM1;CHORDC1;SPRY4;FLCN;SPRED3
GO:0019438	1.27e-07	1.62057	140.744	195	3551	aromatic compound biosynthetic process	ABL1;ADM;ADORA2A;ADRB1;ADSS;AK2;AMPD3;ATF3;ATP2B4;AVP;BACH1;BCL6;BMP7;POLR3D;CA9;CALCA;CDK2;CRY1;CSF3;DDIT3;RCAN1;S1PR1;EDNRB;EGR1;EGR3;ELK3;EYA4;ERN1;ETS2;FGF2;FGFR1;FOXD1;FOSB;GABPB1;GARS;GLI2;HGF;HIF1A;HIVEP2;HMGA1;NR4A1;HES1;ICAM1;IFI16;RBPJ;IL1A;IL1B;IL6;IL11;IDO1;INHBA;INSIG1;IRAK2;IRF1;JUN;JUNB;LIF;LIMS1;SMAD3;SMAD7;MEIS2;MLF1;CITED1;MSX1;MYC;MYCN;NFATC1;NFIL3;NFKB1;NFKB2;NFKBIB;NR4A2;SERP…
GO:0051173	1.33e-07	1.98682	46.5663	83	1185	positive regulation of nitrogen compound metabolic process	ADM;ADORA2A;ADRB1;AVP;BMP7;CALCA;CDK2;CSF2;CSF3;DDIT3;S1PR1;EGR1;ETS2;FGF2;FOXD1;GABPB1;GLI2;HGF;HIF1A;HMGA1;HES1;IFI16;IGF1R;RBPJ;IL1A;IL11;INHBA;INSIG1;IRF1;JUN;JUNB;LIF;SMAD3;SMAD7;MEIS2;CITED1;MSX1;MYC;MYCN;NFATC1;NFKB1;NR4A2;SERPINE1;MAP2K1;RAN;REL;RLF;RORA;SKI;SLC11A1;SMARCA1;STAT3;TBX3;TWIST1;VEGFA;ZFP36;CNBP;ELL;RIPK2;CTDP1;NOG;GTPBP1;CREB5;AKAP12;ARHGEF10;CTR9;NAMPT;FSTL3;ARID5A;HEY1;CLC…
GO:0071222	1.43e-07	5.48348	3.72569	17	94	cellular response to lipopolysaccharide	CSF2;CSF3;EDNRB;ICAM1;IL1B;IL8;IRAK2;SERPINE1;PDE4B;CCL2;TNFAIP3;RIPK2;LITAF;NR1D1;CTR9;IL24;ZC3H12A
GO:0045937	1.51e-07	2.32341	26.2384	55	662	positive regulation of phosphate metabolic process	ABL1;ADCY8;ADM;ADORA2A;ADRB1;ATF3;AVP;BMP7;BRAF;CALCA;CSF2;CSF3;DDIT3;EDNRB;ERN1;FGF2;FGFR1;GRB10;HGF;HES1;IL1B;IL1RN;IL6;IL8;IL11;INHBA;IRAK2;ITGB1;ITGB3;LIF;GADD45B;MAP2K1;CCL2;CCL21;SLC11A1;MAP3K7;THBS1;VEGFA;VLDLR;RIPK2;TNFRSF10B;SPAG9;AKAP12;ARHGEF10;TNFSF15;IL24;ANKLE2;CLCF1;GREM1;SERP1;ZAK;TSPYL2;FLCN;SPDYA;HES5
GO:0018130	1.61e-07	1.61357	141.18	195	3562	heterocycle biosynthetic process	ABL1;ADM;ADORA2A;ADRB1;ADSS;AK2;AMPD3;ATF3;ATP2B4;AVP;BACH1;BCL6;BMP7;POLR3D;CA9;CALCA;CDK2;CRY1;CSF3;DDIT3;RCAN1;S1PR1;EDNRB;EGR1;EGR3;ELK3;EYA4;ERN1;ETS2;FGF2;FGFR1;FOXD1;FOSB;GABPB1;GARS;GLI2;HGF;HIF1A;HIVEP2;HMGA1;NR4A1;HES1;ICAM1;IFI16;RBPJ;IL1A;IL1B;IL6;IL11;IDO1;INHBA;INSIG1;IRAK2;IRF1;JUN;JUNB;LIF;LIMS1;SMAD3;SMAD7;MEIS2;MLF1;CITED1;MSX1;MYC;MYCN;NFATC1;NFIL3;NFKB1;NFKB2;NFKBIB;NR4A2;SERP…
GO:0006355	1.93e-07	1.65995	111.335	161	2809	regulation of transcription, DNA-dependent	ABL1;ADORA2A;ATF3;BACH1;BCL6;BMP7;CA9;CALCA;CDK2;CRY1;CSF3;DDIT3;RCAN1;S1PR1;EDNRB;EGR1;ELK3;EYA4;ERN1;ETS2;FGF2;FGFR1;FOXD1;FOSB;GABPB1;GLI2;HGF;HIF1A;HIVEP2;HMGA1;HES1;ICAM1;IFI16;RBPJ;IL1A;IL1B;IL6;IL11;INHBA;INSIG1;IRAK2;IRF1;JUN;JUNB;LIF;LIMS1;SMAD3;SMAD7;MEIS2;CITED1;MSX1;MYC;MYCN;NFATC1;NFIL3;NFKB1;NFKB2;NFKBIB;NR4A2;SERPINE1;PRRX1;PKIA;MAP2K1;PTGIS;PTPN14;RAN;RBBP8;REL;RFX2;RLF;RORA;SFRP4…
GO:1901342	2.29e-07	3.93576	6.69831	23	169	regulation of vasculature development	ADM;ANGPT2;BMP7;EGR1;FGF2;HIF1A;IL1A;IL1B;IL6;SERPINE1;PGF;PTGIS;PTGS2;CCL2;THBS1;THBS2;TNFAIP3;TWIST1;VEGFA;SPHK1;HEY1;GREM1;ANGPTL4
GO:0071216	2.58e-07	4.91669	4.32021	18	109	cellular response to biotic stimulus	CSF2;CSF3;EDNRB;ICAM1;IL1B;IL8;IRAK2;SERPINE1;PDE4B;CCL2;TNFAIP3;RIPK2;LITAF;NR1D1;CTR9;IL24;ZC3H12A;PPP1R15B
GO:0051272	2.6e-07	3.34615	9.43313	28	238	positive regulation of cellular component movement	BCL6;BDKRB1;S1PR1;FGF2;HAS2;HGF;HIF1A;ICAM1;IGF1R;IL6;IL8;ITGB1;ITGB3;SMAD3;MMP9;SERPINE1;MAP2K1;PTGS2;CCL2;CCL21;THBS1;TWIST1;VEGFA;NRP2;SPHK1;SPAG9;BCAR1;PDPN
GO:0032501	2.66e-07	1.55922	207.987	265	5386	multicellular organismal process	SERPINA3;ABL1;ABL2;ADCY8;ADORA2A;ADRB1;AK2;AK4;ANXA5;AOC2;ARG2;ATP2B4;BCL6;BDKRB1;BMP7;POLR3D;BRAF;CD59;CDK2;CNN1;COL7A1;CRYAB;CSF2;CSF3;CSRP2;DDIT3;DES;RCAN1;DTNA;DUSP5;S1PR1;S1PR3;EDNRB;EFNB1;EGR1;EGR3;EIF4E;ELK3;ERCC1;EYA4;ETS2;FGF2;FGF5;FGF11;FGF12;FGFR1;FOXD1;FOSB;FYN;GAD1;GLI2;CXCL1;HAS2;HGF;HIF1A;HK2;NR4A1;HES1;HSPA1B;HSP90AA1;ICAM1;IFI16;IFRD1;IGF1R;RBPJ;IL1A;IL6;IL8;IL11;INHBA;INSIG1;IRF…
GO:0010628	3.02e-07	1.98209	43.6381	78	1101	positive regulation of gene expression	AVP;BMP7;BRAF;CDK2;CSF2;CSF3;DDIT3;S1PR1;EGR1;ETS2;FGF2;FOXD1;GABPB1;GLI2;HGF;HIF1A;HMGA1;HES1;IFI16;RBPJ;IL1A;IL1B;IL6;IL11;INHBA;INSIG1;IRF1;JUN;JUNB;LIF;SMAD3;SMAD7;MEIS2;CITED1;MSX1;MYC;MYCN;NFATC1;NFIL3;NFKB1;NR4A2;SERPINE1;RAN;REL;RELB;RLF;RORA;SFRP4;SKI;SLC11A1;SMARCA1;STAT3;TBX3;TWIST1;VEGFA;CNBP;RIPK2;ALDH1A2;NOG;CREB5;CTR9;NAMPT;FSTL3;ARID5A;HEY1;SEC14L2;GREM1;INSIG2;ARNTL2;CSRNP1;ZC3H1…
GO:0045766	3.08e-07	5.51135	3.48788	16	88	positive regulation of angiogenesis	ADM;ANGPT2;FGF2;HIF1A;IL1A;IL1B;SERPINE1;PGF;PTGIS;PTGS2;THBS1;TWIST1;VEGFA;SPHK1;GREM1;ANGPTL4
GO:0031328	3.77e-07	1.91591	49.2777	85	1254	positive regulation of cellular biosynthetic process	ADM;ADORA2A;ADRB1;AVP;BMP7;CALCA;CDK2;CSF2;CSF3;DDIT3;S1PR1;EGR1;ETS2;FGF2;FOXD1;GABPB1;GLI2;HGF;HIF1A;HMGA1;HES1;IFI16;IGF1R;RBPJ;IL1A;IL11;INHBA;INSIG1;IRF1;JUN;JUNB;KRT17;LDLR;LIF;SMAD3;SMAD7;MEIS2;CITED1;MSX1;MYC;MYCN;NFATC1;NFKB1;NR4A2;SERPINE1;MAP2K1;RAN;REL;RLF;RORA;CCL21;SKI;SLC11A1;SMARCA1;STAT3;TBX3;THBS1;TWIST1;VEGFA;CNBP;ELL;RIPK2;CTDP1;NOG;CREB5;AKAP12;CTR9;NAMPT;FSTL3;ARID5A;SAMD4A;…
GO:0032774	4.66e-07	1.60504	126.991	177	3204	RNA biosynthetic process	ABL1;ADORA2A;ATF3;BACH1;BCL6;BMP7;POLR3D;CA9;CALCA;CDK2;CRY1;CSF3;DDIT3;RCAN1;S1PR1;EDNRB;EGR1;EGR3;ELK3;EYA4;ERN1;ETS2;FGF2;FGFR1;FOXD1;FOSB;GABPB1;GLI2;HGF;HIF1A;HIVEP2;HMGA1;NR4A1;HES1;ICAM1;IFI16;RBPJ;IL1A;IL1B;IL6;IL11;INHBA;INSIG1;IRAK2;IRF1;JUN;JUNB;LIF;LIMS1;SMAD3;SMAD7;MEIS2;MLF1;CITED1;MSX1;MYC;MYCN;NFATC1;NFIL3;NFKB1;NFKB2;NFKBIB;NR4A2;SERPINE1;PRRX1;PKIA;MAP2K1;PTGIS;PTPN14;RAN;RBBP8;…
GO:1901362	5.16e-07	1.57694	145.183	197	3663	organic cyclic compound biosynthetic process	ABL1;ADM;ADORA2A;ADRB1;ADSS;AK2;AMPD3;ATF3;ATP2B4;AVP;BACH1;BCL6;BMP7;POLR3D;CA9;CALCA;CDK2;CRY1;CSF3;DDIT3;RCAN1;S1PR1;EDNRB;EGR1;EGR3;ELK3;EYA4;ERN1;ETS2;FGF2;FGFR1;FOXD1;FOSB;GABPB1;GARS;GLI2;HGF;HIF1A;HIVEP2;HMGA1;NR4A1;HES1;ICAM1;IFI16;IGF1R;RBPJ;IL1A;IL1B;IL6;IL11;IDO1;INHBA;INSIG1;IRAK2;IRF1;JUN;JUNB;LIF;LIMS1;LSS;SMAD3;SMAD7;MEIS2;MLF1;CITED1;MSX1;MYC;MYCN;NFATC1;NFIL3;NFKB1;NFKB2;NFKBIB;…
GO:0019219	5.73e-07	1.59044	132.738	183	3349	regulation of nucleobase-containing compound metabolic process	ABL1;ADM;ADORA2A;ADRB1;ATF3;AVP;BACH1;BCL6;BMP7;CA9;CALCA;CDK2;CLK1;CLK3;CRY1;CSF2;CSF3;DDIT3;RCAN1;S1PR1;EDNRB;EGR1;ELK3;ERCC1;EYA4;ERN1;ETS2;FGF2;FGFR1;FOXD1;FOSB;GABPB1;GLI2;HGF;HIF1A;HIVEP2;HMGA1;HES1;ICAM1;IFI16;IGF1R;RBPJ;IL1A;IL1B;IL6;IL8;IL11;INHBA;INSIG1;IRAK2;IRF1;JUN;JUNB;LIF;LIMS1;SMAD3;SMAD7;MEIS2;CITED1;MSX1;MYC;MYCN;NFATC1;NFIL3;NFKB1;NFKB2;NFKBIB;NR4A2;SERPINE1;PGAM1;PRRX1;PKIA;MA…
GO:0048869	5.84e-07	1.62337	113.237	161	2857	cellular developmental process	ABL1;ABL2;ADM;ADORA2A;ADRB1;ANGPT2;BCL6;BMP7;BNIP3;CALCA;CRYAB;CSF2;CSF3;CSRP2;RCAN1;S1PR1;EDNRB;EFNB1;EGR1;ERCC1;ACSL4;FGF2;FGF5;FGFR1;FOXD1;FLNC;FYN;GLI2;HGF;HIF1A;HES1;HSPA1B;HSP90AA1;ICAM1;IFI16;IFRD1;IGF1R;RBPJ;IL6;IL11;INHBA;INSIG1;IRF1;ITGA2;ITGB1;ITGB3;JUN;JUNB;KRT17;LIF;SMAD3;SMAD7;MEIS2;MLF1;MMP9;MMP19;CITED1;MSX1;MYC;MYCN;GADD45B;NEFM;NFATC1;NFKB1;NFKB2;NPTX1;NR4A2;PGF;MAP2K1;PTGS2;REL…
GO:0044271	6.07e-07	1.58136	140.199	191	3588	cellular nitrogen compound biosynthetic process	ABL1;ADM;ADORA2A;ADRB1;ADSS;AK2;AMPD3;ATF3;ATP2B4;AVP;BACH1;BCL6;BMP7;POLR3D;CA9;CALCA;CDK2;CRY1;CSF3;DDIT3;RCAN1;S1PR1;EDNRB;EGR1;EGR3;ELK3;EYA4;ERN1;ETS2;FGF2;FGFR1;FOXD1;FOSB;GABPB1;GAD1;GARS;GLI2;HGF;HIF1A;HIVEP2;HMGA1;NR4A1;HES1;IFI16;RBPJ;IL1A;IL11;INHBA;INSIG1;IRAK2;IRF1;JUN;JUNB;LIF;LIMS1;SMAD3;SMAD7;MEIS2;MLF1;CITED1;MSX1;MYC;MYCN;NFATC1;NFIL3;NFKB1;NFKB2;NFKBIB;NR4A2;ODC1;SERPINE1;PGM3;…
GO:0051254	6.63e-07	1.96249	42.2113	75	1065	positive regulation of RNA metabolic process	BMP7;CDK2;CSF3;DDIT3;S1PR1;EGR1;ETS2;FGF2;FOXD1;GABPB1;GLI2;HGF;HIF1A;HMGA1;HES1;IFI16;RBPJ;IL1A;IL1B;IL6;IL11;INHBA;INSIG1;IRF1;JUN;JUNB;LIF;SMAD3;SMAD7;MEIS2;CITED1;MSX1;MYC;MYCN;NFATC1;NFKB1;NR4A2;SERPINE1;MAP2K1;RAN;REL;RLF;RORA;SKI;SLC11A1;SMARCA1;STAT3;TBX3;TWIST1;VEGFA;ZFP36;CNBP;ELL;RIPK2;CTDP1;NOG;GTPBP1;CREB5;CTR9;NAMPT;FSTL3;ARID5A;HEY1;SEC14L2;GREM1;INSIG2;ARNTL2;CSRNP1;SOX7;NCOA7;GLI…
GO:0051674	8.34e-07	2.02627	36.4246	67	919	localization of cell	ABL1;ABL2;ANGPT2;BDKRB1;CALCA;S1PR1;EDNRB;EFNB1;EGR3;FGF2;FGFR1;FOXD1;FYN;HAS1;HAS2;HGF;HIF1A;NR4A1;HES1;ICAM1;IGF1R;IL1B;IL6;IL8;ITGB1;ITGB3;SMAD3;SMAD7;MMP1;MMP3;MMP9;MMP10;MSN;NR4A2;SERPINE1;PDE4B;PLAU;MAP2K1;PTGS2;PVR;CCL2;CCL21;SKI;SLC3A2;SPP1;THBS1;TNS1;TWIST1;VEGFA;NRP2;SPHK1;SPAG9;NOG;BCAR1;PTPRU;SEMA3A;PDPN;IL24;ARC;CLIC4;GREM1;TNFRSF12A;JAM3;ARID5B;FLCN;LAMA1;TUBB2B
GO:0010942	9.8e-07	2.51766	17.5187	40	442	positive regulation of cell death	ABL1;BCL6;BMP7;BNIP3;BNIP3L;CD70;EGR1;ERN1;NR4A1;TNFRSF9;IDO1;INHBA;IRF1;ITGB1;JUN;SMAD3;MMP9;MSX1;MYCN;PMAIP1;PTGIS;PTGS2;SFRP4;TGM2;THBS1;KLF10;TP53BP2;NR4A3;FOSL1;RIPK2;ALDH1A2;IER3;UBD;PHLDA1;G0S2;TNFRSF12A;ZAK;IKBIP;SIK1;FLCN
GO:0040017	1.12e-06	3.15956	9.55203	27	241	positive regulation of locomotion	BDKRB1;S1PR1;FGF2;HAS2;HGF;HIF1A;ICAM1;IGF1R;IL6;IL8;ITGB1;ITGB3;SMAD3;MMP9;SERPINE1;MAP2K1;PTGS2;CCL2;CCL21;THBS1;TWIST1;VEGFA;NRP2;SPHK1;SPAG9;BCAR1;PDPN
GO:0071456	1.25e-06	5.23059	3.40861	15	86	cellular response to hypoxia	BACH1;BMP7;BNIP3;CA9;EGR1;HIF1A;ICAM1;PMAIP1;PTGIS;PTGS2;STC1;TWIST1;VEGFA;STC2;UCN2
GO:0010557	1.29e-06	1.87724	47.6016	81	1201	positive regulation of macromolecule biosynthetic process	BMP7;CDK2;CSF2;CSF3;DDIT3;S1PR1;EGR1;ETS2;FGF2;FOXD1;GABPB1;GLI2;HGF;HIF1A;HMGA1;HES1;IFI16;IGF1R;RBPJ;IL1A;IL1B;IL6;IL11;INHBA;INSIG1;IRF1;JUN;JUNB;KRT17;LIF;SMAD3;SMAD7;MEIS2;CITED1;MSX1;MYC;MYCN;NFATC1;NFKB1;NR4A2;SERPINE1;MAP2K1;RAN;REL;RLF;RORA;CCL2;CCL21;SKI;SLC11A1;SMARCA1;STAT3;TBX3;THBS1;TWIST1;VEGFA;CNBP;ELL;RIPK2;CTDP1;NOG;CREB5;CTR9;NAMPT;FSTL3;ARID5A;SAMD4A;HEY1;SEC14L2;GREM1;SERP1;I…
GO:0023056	1.39e-06	2.03741	33.9672	63	857	positive regulation of signaling	ADORA2A;BIRC3;BMP7;BRAF;CSF2;CSF3;EGR1;ERN1;FGF2;FGFR1;FOXD1;GRB10;HGF;HIF1A;HES1;IGF1R;RBPJ;IL1B;IL1RN;IL6;IL11;INHBA;IRAK2;ITGB1;ITGB3;LIF;SMAD3;CITED1;MSX1;NFKB1;OXTR;PMAIP1;PRRX1;MAP2K1;PTGIS;PTGS2;REL;RHEB;CCL2;CCL21;SFRP4;SKI;STAT3;MAP3K7;TGM2;THBS1;TRAF1;VEGFA;SEMA7A;RIPK2;TNFRSF10B;SPAG9;LITAF;AKAP12;UBD;TRAF3IP2;IL24;CLCF1;LMCD1;TNFRSF12A;ZAK;FLCN;HES5
GO:0010647	1.5e-06	2.03198	34.0465	63	859	positive regulation of cell communication	ADORA2A;BIRC3;BMP7;BRAF;CSF2;CSF3;EGR1;ERN1;FGF2;FGFR1;FOXD1;GRB10;HGF;HIF1A;HES1;IGF1R;RBPJ;IL1B;IL1RN;IL6;IL11;INHBA;IRAK2;ITGB1;ITGB3;LIF;SMAD3;CITED1;MSX1;NFKB1;OXTR;PMAIP1;PRRX1;MAP2K1;PTGIS;PTGS2;REL;RHEB;CCL2;CCL21;SFRP4;SKI;STAT3;MAP3K7;TGM2;THBS1;TRAF1;VEGFA;SEMA7A;RIPK2;TNFRSF10B;SPAG9;LITAF;AKAP12;UBD;TRAF3IP2;IL24;CLCF1;LMCD1;TNFRSF12A;ZAK;FLCN;HES5
GO:0007167	1.91e-06	2.00408	35.0373	64	884	enzyme linked receptor protein signaling pathway	ABL1;ADCY8;ADORA2A;ANGPT2;ATP6V1C1;BMP7;BRAF;EGR1;EIF4E;FGF2;FGF5;FGFR1;FOXD1;GRB10;HGF;HIF1A;NR4A1;HES1;IGF1R;RBPJ;IL1B;INHBA;ITGB3;JUN;JUNB;LIF;SMAD3;SMAD7;CITED1;MSX1;MYC;NFKB1;SERPINE1;PGF;MAP2K1;RHEB;CCL2;SKI;SKIL;STAT3;MAP3K7;TGIF1;THBS1;KLF10;VEGFA;RIPK2;NRP2;SOCS3;NOG;GDF15;BCAR1;PTPRU;FSTL3;PEG10;SIK2;PPP1R15A;GREM1;DOK5;PMEPA1;CSRNP1;CAB39L;ARID5B;FLCN;HES5
GO:0046697	2.04e-06	17.16	0.673795	7	17	decidualization	JUNB;LIF;PTGS2;SFRP4;SPP1;STC1;STC2
GO:0048519	2.07e-06	1.71887	73.0002	111	2038	negative regulation of biological process	ABL1;BIRC3;ATF3;BACH1;BDKRB1;BNIP3L;BRAF;CDK2;CRY1;CSF2;CSF3;GADD45A;DUSP5;DUSP8;S1PR1;EGR1;EGR3;ELK3;ERCC1;ERN1;FGFR1;FOXD1;FOSB;FYN;CXCL1;HGF;HMGA1;HSPA1B;IGF1R;IL1A;IL8;TNFRSF9;JUN;LIMS1;MLF1;GADD45B;NFIL3;NPC1;NR4A2;PMAIP1;PRRX1;MAP2K1;PTGIS;PTPN14;RBBP8;RGS16;RHEB;CCL21;MAP3K7;ZEB1;TGIF1;TP53BP2;VEGFA;VLDLR;WEE1;YWHAG;NR4A3;FOSL1;FXR1;CBX4;BHLHE40;TNFRSF6B;TNFRSF10D;ALDH1A2;IER3;SPHK1;F2RL3;…
GO:0071363	2.18e-06	2.52628	16.1059	37	410	cellular response to growth factor stimulus	ADCY8;ANGPT2;BRAF;EGR1;FGF2;FGF5;FGFR1;FYN;GRB10;HGF;HIF1A;IL1B;IL8;ITGB3;JUN;JUNB;LIMS1;SMAD3;SMAD7;CITED1;MYC;SERPINE1;MAP2K1;CCL2;SKI;SKIL;MAP3K7;TGIF1;THBS1;KLF10;NOG;GDF15;BCAR1;PEG10;PPP1R15A;PMEPA1;FLCN
GO:0030155	2.67e-06	2.93385	10.5825	28	267	regulation of cell adhesion	ABL1;ABL2;ANGPT2;BCL6;BMP7;S1PR1;HAS2;ICAM1;IL1B;IL1RN;IL8;ITGB1;SMAD3;SMAD7;SERPINE1;PLAU;MAP2K1;CCL21;SPP1;TGM2;THBS1;VEGFA;FSTL3;GREM1;RND1;CCDC80;FLCN;LAMA1
GO:0044238	3.06e-06	1.51136	341.455	393	8615	primary metabolic process	SERPINA3;ABL1;ABL2;ADCY8;PLIN2;ADM;ADORA2A;ADRB1;ADSS;AK2;AK4;AMPD3;ARG2;RND3;ATF3;ATP2B4;AVP;BACH1;BCL6;BDKRB1;BMP7;POLR3D;BNIP3;BNIP3L;BRAF;CA9;CALCA;CD59;CDK2;CLK1;CLK3;CRY1;CRYAB;CSF2;CSF3;CTSL1;GADD45A;DDIT3;RCAN1;DUSP5;DUSP8;S1PR1;EDNRB;EGR1;EGR3;EIF4E;ELK3;ENO2;ERCC1;EYA4;ERN1;ETS2;ACSL4;FGF2;FGFR1;FOXD1;FOSB;FYN;GABPB1;GAD1;GARS;GLI2;GNL1;GRB10;HAS1;HGF;HIF1A;HIVEP2;HK2;HMGA1;NR4A1;HES1;H…
GO:0001655	3.24e-06	2.83853	11.296	29	285	urogenital system development	ANGPT2;ARG2;BMP7;EGR1;FGF2;FGFR1;FOXD1;GLI2;HAS2;HES1;IGF1R;LIF;SMAD3;SMAD7;MME;CITED1;MYC;ODC1;PGF;VEGFA;ALDH1A2;NOG;FSTL3;JMJD6;GREM1;IRX3;ARID5B;FLCN;HES5
GO:0071453	3.48e-06	4.75875	3.68605	15	93	cellular response to oxygen levels	BACH1;BMP7;BNIP3;CA9;EGR1;HIF1A;ICAM1;PMAIP1;PTGIS;PTGS2;STC1;TWIST1;VEGFA;STC2;UCN2
GO:0030335	3.82e-06	3.09065	8.99714	25	227	positive regulation of cell migration	BDKRB1;S1PR1;FGF2;HGF;HIF1A;ICAM1;IGF1R;IL6;IL8;ITGB1;ITGB3;SMAD3;MMP9;SERPINE1;MAP2K1;PTGS2;CCL2;CCL21;THBS1;VEGFA;NRP2;SPHK1;SPAG9;BCAR1;PDPN
GO:0048729	3.84e-06	2.33901	19.1833	41	484	tissue morphogenesis	ADM;BMP7;CA9;FGF2;FGFR1;FOXD1;GLI2;HGF;HIF1A;HES1;IGF1R;RBPJ;IL6;INHBA;KRT17;LIF;SMAD3;SMAD7;CITED1;MSX1;MYC;MYCN;PGF;SKI;MAP3K7;TBX3;TGIF1;TGM2;TWIST1;VEGFA;NR4A3;ALDH1A2;SOCS3;NOG;SEMA3A;HEY1;CLIC4;GREM1;IRX3;LAMA1;HES5
GO:0002520	4.19e-06	2.21304	22.7109	46	573	immune system development	BCL6;CALCA;CSF2;CSF3;EGR1;ERCC1;GLI2;HIF1A;HES1;HSPA1B;IFI16;IL6;IL11;IDO1;INHBA;IRF1;ITGB1;JUN;JUNB;LIF;SMAD3;MEIS2;MLF1;MMP9;MYC;NFKB2;PGM3;RELB;SOD2;KLF10;TNFAIP3;VEGFA;ZFP36;DYRK3;RIPK2;CD83;CTR9;FSTL3;UBD;JMJD6;CLCF1;ZBTB32;EXOSC3;JAM3;FLCN;HES5
GO:0031324	4.3e-06	1.88623	41.3106	71	1084	negative regulation of cellular metabolic process	ATF3;BACH1;BCL6;CALCA;CRY1;DDIT3;EGR1;ELK3;ERCC1;FGF2;FGFR1;FOXD1;FOSB;GLI2;HMGA1;HES1;IFI16;RBPJ;INSIG1;IRF1;ITGB3;LIMS1;MEIS2;CITED1;MSX1;MYC;NFIL3;NFKB1;NPC1;PRRX1;PKIA;PTGIS;RBBP8;SKI;SKIL;STAT3;TBX3;ZEB1;TGIF1;KLF10;VEGFA;VLDLR;ZFP36;FXR1;CBX4;BHLHE40;IER3;COPS2;NR1D1;CTR9;ARID5A;ZHX2;SBNO2;SAMD4A;KDM6B;HEY1;BACE2;ZBTB32;LMCD1;ZBTB21;RLIM;INSIG2;TCEAL7;TSPYL2;NXN;ZC3H12A;SOX7;ARID5B;SIK1;GLI…
GO:0044706	7.04e-06	3.24087	7.57028	22	191	multi-multicellular organism process	ADM;ANGPT2;AVP;CALCA;ACSL4;IL1B;IL1RN;IDO1;ITGB1;JUNB;LIF;MMP9;OXTR;PGF;PTGS2;CCL2;SFRP4;SPP1;STC1;FOSL1;STC2;MAFF
GO:0008285	7.15e-06	2.27308	19.6762	41	500	negative regulation of cell proliferation	ADM;ADORA2A;BCL6;BMP7;FGF2;CXCL1;HMGA1;HES1;HSPA1B;IL1A;IL1B;IL6;IL8;TNFRSF9;IDO1;INHBA;IRF1;ITGB1;JUN;LIF;SMAD3;MSX1;MAP2K1;PTGS2;PTPN14;SFRP4;TGIF1;THBS1;KLF10;TNFAIP3;FOSL1;ALDH1A2;NOG;PTGES;PTPRU;BTG3;IL24;GREM1;CD274;SOX7;FLCN
GO:0080134	7.78e-06	2.34529	17.6956	38	457	regulation of response to stress	ADORA2A;BIRC3;BCL6;POLR3D;CALCA;CD59;FGF2;FYN;IFI16;IL6;IDO1;IRAK2;IRF1;JUN;SMAD3;NFKB1;NFKB2;NFKBIB;SERPINE1;SERPINB2;PLAU;PLAUR;PTGIS;PTGS2;PVR;TGM2;THBS1;TNFAIP3;ZFP36;SEMA7A;SOCS3;IL1RL1;OSMR;NR1D1;PDPN;SBNO2;CHORDC1;ANO6
GO:0050896	1.02e-05	1.56349	136.109	177	4054	response to stimulus	SERPINA3;ADCY8;PLIN2;ADRB1;ADSS;AK2;AK4;ANXA5;RND3;ATF3;ATP2B4;ATP6V1C1;AVP;BACH1;BDKRB1;BNIP3L;CA3;CA8;CA9;CDK2;CRY1;CRYAB;DDIT3;DTNA;DUSP5;DUSP8;S1PR3;EIF4E;ELK3;EYA4;FGF5;FGF11;FGF12;FOSB;GAD1;GPR4;HAS1;HAS2;HSPA1B;DNAJB1;IL3RA;IL13RA2;INSIG1;KRT17;LIMS1;SMAD7;MME;MMP1;MMP3;MMP19;MPG;MPP2;GADD45B;NFATC1;NMB;NNMT;NUP98;ODC1;OXTR;PGF;POLG;RAN;RBBP8;RECQL;REV3L;RGS16;RORA;RPGR;RRAD;SHB;SKIL;SLC3A…
GO:0009617	1.19e-05	2.53852	13.357	31	337	response to bacterium	ADM;BDKRB1;CSF2;CSF3;EDNRB;CXCL2;ICAM1;IL1B;IL6;IL8;IDO1;IRAK2;JUN;CITED1;NFKB1;SERPINE1;PDE4B;PRG2;PTGS2;CCL2;SLC11A1;SOD2;TNFAIP3;RIPK2;LITAF;PTGES;NR1D1;CTR9;IL24;DUSP10;ZC3H12A
GO:0034097	1.34e-05	2.25632	18.8039	39	478	response to cytokine stimulus	CSF3;EGR1;EIF4E;ACSL4;HAS2;HIF1A;ICAM1;IL1A;IL1B;IL1R1;IL1RN;IL3RA;IL8;IL13RA2;IRAK2;IRF1;JUN;JUNB;MME;NFKB1;NUP98;OXTR;PTGS2;CCL2;SLC11A1;FOSL1;RIPK2;ALDH1A2;SPHK1;KYNU;SOCS3;OSMR;PTGES;NUPL1;UBD;IL24;CLCF1;CXCR7;SEH1L
GO:0042116	2.06e-05	7.13157	1.5854	9	40	macrophage activation	CSF2;JUN;RORA;SLC11A1;THBS1;IL1RL1;SBNO2;JMJD6;ZC3H12A
GO:0042474	2.09e-05	10.7203	0.911605	7	23	middle ear morphogenesis	EYA4;FGFR1;INSIG1;MSX1;PRRX1;NOG;INSIG2
GO:0014070	2.44e-05	3.40909	5.8926	18	153	response to organic cyclic compound	PLIN2;ADORA2A;ADSS;ANGPT2;AVP;EDNRB;ICAM1;IGF1R;JUN;MMP19;PMAIP1;PEA15;RIPK2;KYNU;DDX21;CD83;PTGES;PANX1
GO:0001938	2.6e-05	5.99764	2.02138	10	51	positive regulation of endothelial cell proliferation	EGR3;FGF2;HIF1A;NR4A1;ITGB3;JUN;PGF;CCL2;VEGFA;NRP2
GO:0002042	2.84e-05	10.089	0.95124	7	24	cell migration involved in sprouting angiogenesis	EGR3;FGF2;NR4A1;ITGB1;PTGS2;VEGFA;GREM1
GO:0060445	2.84e-05	10.089	0.95124	7	24	branching involved in salivary gland morphogenesis	BMP7;FGFR1;HGF;IL6;TGM2;SEMA3A;LAMA1
GO:0031399	2.85e-05	1.9743	27.4383	50	708	regulation of protein modification process	ADCY8;ATF3;AVP;BRAF;CALCA;CDK2;CSF2;CSF3;DDIT3;EDNRB;EGR1;ERN1;FGF2;FGFR1;HGF;HES1;IL1RN;IL8;IL11;INHBA;IRAK2;ITGB1;ITGB3;LIF;MAP2K1;CCL2;CCL21;SLC11A1;MAP3K7;THBS1;VEGFA;VLDLR;RIPK2;TNFRSF10B;SPHK1;SPAG9;CTR9;TNFSF15;ARID5A;IL24;RASSF1;ANKLE2;CLCF1;SERP1;ZAK;BCCIP;TSPYL2;FLCN;SPDYA;HES5
GO:0009605	3.05e-05	1.95581	28.2743	51	754	response to external stimulus	ABL1;ABL2;BIRC3;BCL6;BMP7;CALCA;CD59;S1PR1;EDNRB;EFNB1;EGR3;FGFR1;FOXD1;CXCL1;CXCL2;HGF;NR4A1;HSP90AA1;IL8;IDO1;ITGA2;ITGB3;SERPINB2;PDE4B;PLAU;PLAUR;MAP2K1;CCL21;CXCL5;TGM2;THBS1;TRPC4;VEGFA;NR4A3;SEMA7A;BHLHE40;NRP2;IL1RL1;OSMR;NOG;BCAR1;RANBP9;TUBB3;DPYSL4;PDPN;SBNO2;RND1;ARNTL2;JAM3;ANO6;LAMA1
GO:0051726	4e-05	1.91791	29.2903	52	739	regulation of cell cycle	ABL1;BCL6;BMP7;CDK2;GADD45A;DDIT3;EIF4E;ERN1;FGF2;FGFR1;HES1;IL1A;IL1B;IL8;INHBA;IRF1;ITGB1;JUN;JUNB;LIF;SMAD3;MLF1;MYC;GADD45B;PKIA;MAP2K1;PTGS2;RBBP8;RHEB;SKIL;TBX3;THBS1;TNFAIP3;TP53BP2;WEE1;NR4A3;FOSL1;SPHK1;UBD;BTG3;RASSF1;PPP1R15A;CHORDC1;ZAK;BCCIP;TSPYL2;CAB39L;SESN2;SIK1;FLCN;SPDYA;PIM3
GO:0032270	4.16e-05	1.86852	32.3818	56	817	positive regulation of cellular protein metabolic process	ABL1;ADCY8;ATF3;AVP;BMP7;BRAF;CALCA;CSF2;CSF3;DDIT3;EDNRB;ERN1;FGF2;FGFR1;HGF;HES1;IL1B;IL1RN;IL6;IL8;IL11;INHBA;IRAK2;ITGB1;ITGB3;KRT17;LIF;SMAD7;GADD45B;MAP2K1;CCL2;CCL21;SLC11A1;MAP3K7;THBS1;VEGFA;VLDLR;RIPK2;TNFRSF10B;SPHK1;SPAG9;CTR9;TNFSF15;ARID5A;IL24;RASSF1;SAMD4A;ANKLE2;CLCF1;GREM1;SERP1;ZAK;TSPYL2;FLCN;SPDYA;HES5
GO:0071559	4.27e-05	2.92985	7.88736	21	199	response to transforming growth factor beta stimulus	ITGB1;JUN;JUNB;LIMS1;SMAD3;SMAD7;CITED1;MYC;SERPINE1;CCL2;SKI;SKIL;MAP3K7;TGIF1;THBS1;KLF10;GDF15;PEG10;PPP1R15A;PMEPA1;FLCN
GO:0007165	4.4e-05	1.57929	80.8606	114	2265	signal transduction	ABL1;ABL2;ADCY8;ADRB1;ANGPT2;ANXA5;RND3;ATF3;ATP6V1C1;BDKRB1;CA8;CD59;CD70;CDK2;CRYAB;GADD45A;RCAN1;DTNA;S1PR3;EDNRB;EIF4E;ELK3;FGF5;FGF11;FGF12;GEM;GNL1;GPR4;CXCL1;HSP90AA1;ICAM1;IFI16;IL1A;IL1R1;IL3RA;IL13RA2;INSIG1;ITGA2;JUNB;KRT17;MPP2;NFATC1;NFKB2;NFKBIB;NMB;NUP98;TNFRSF11B;OXTR;PDE4B;PGF;PLAUR;RRAD;CCL2;CXCL5;SHB;SOD2;STC1;TEAD4;KLF10;TNFAIP6;TP53BP2;VLDLR;ZFP36;STC2;CTNNAL1;TNFSF9;TNFRSF10…
GO:0050767	4.49e-05	2.28326	15.6558	33	395	regulation of neurogenesis	ABL2;BMP7;EDNRB;FGFR1;FYN;GLI2;HIF1A;HES1;IL6;ITGB1;LIF;MYCN;NEFM;SKI;SKIL;SPP1;ZEB1;TGIF1;VEGFA;VLDLR;YWHAG;SEMA7A;SPAG9;NOG;SEMA3A;ZHX2;NCS1;CLCF1;TNFRSF12A;SSH1;IRX3;DUOXA1;HES5
GO:0060135	4.64e-05	6.31469	1.74394	9	44	maternal process involved in female pregnancy	ANGPT2;ITGB1;JUNB;LIF;PTGS2;SFRP4;SPP1;STC1;STC2
GO:0032844	4.81e-05	2.56141	11.0582	26	279	regulation of homeostatic process	ADORA2A;AVP;BDKRB1;CALCA;EDNRB;ERCC1;FGF2;HIF1A;HSPA1B;IL1B;INHBA;ITGB3;SMAD7;MYC;TNFRSF11B;PTGS2;CCL21;SPP1;TNFAIP3;F2RL3;GSTO1;KCNE2;SGIP1;FLCN;HES5;PIM3
GO:0018212	4.95e-05	2.89687	7.96663	21	201	peptidyl-tyrosine modification	ABL1;ABL2;CLK1;CLK3;CSF2;CSF3;FGFR1;FYN;HGF;HES1;IL6;IL11;ITGB1;ITGB3;LIF;VEGFA;WEE1;IL24;CLCF1;GREM1;HES5
GO:0071495	5.07e-05	2.66816	9.82252	24	255	cellular response to endogenous stimulus	BRAF;EGR3;NR4A1;IL8;JUN;LIMS1;SMAD3;SMAD7;CITED1;MYC;SERPINE1;CCL2;SKI;SKIL;MAP3K7;TGIF1;THBS1;KLF10;NOG;GDF15;PEG10;PPP1R15A;PMEPA1;FLCN
GO:0001837	5.32e-05	4.47886	3.09153	12	78	epithelial to mesenchymal transition	BMP7;HGF;HIF1A;RBPJ;SMAD3;SMAD7;MSX1;NFATC1;TWIST1;NOG;HEY1;GREM1
GO:0001657	5.37e-05	3.88242	4.0824	14	103	ureteric bud development	ARG2;BMP7;FGF2;FGFR1;FOXD1;HES1;SMAD3;SMAD7;CITED1;MYC;PGF;VEGFA;NOG;GREM1
GO:0071310	5.41e-05	2.12812	19.3219	38	520	cellular response to organic substance	ABL2;ATF3;CSF2;CSF3;DDIT3;EDNRB;ERN1;IL1A;IL1R1;IL1RN;IL3RA;IL6;IL13RA2;IRAK2;IRF1;MME;NFKB1;NUP98;PDE4B;PTGIS;SOD2;TNFAIP3;STC2;ALDH1A2;SPHK1;OSMR;LITAF;NR1D1;CTR9;NUPL1;IL24;CLCF1;SERP1;CXCR7;TSPYL2;ZC3H12A;SEH1L;PIM3
GO:0044703	5.72e-05	1.90067	28.9335	51	730	multi-organism reproductive process	ADM;ANGPT2;AVP;BNIP3;BNIP3L;CALCA;EDNRB;EIF4E;ACSL4;FYN;HMGA1;ICAM1;IFI16;IL1B;IL1RN;IL8;IDO1;ITGA2;ITGB1;ITGB3;JUN;JUNB;IPO5;LDLR;LIF;SMAD3;MMP1;MMP9;NUP98;OXTR;PGF;PTGS2;PVR;RAN;RPL9;RPS15;RPS24;CCL2;SFRP4;SPP1;STAT3;STC1;TOP1;FOSL1;ELL;STC2;CTDP1;IPO7;MAFF;CXCR7;THOC6
GO:0043065	6.14e-05	2.76874	8.69322	22	223	positive regulation of apoptotic process	ABL1;BCL6;BMP7;EGR1;IDO1;ITGB1;JUN;MMP9;MSX1;PTGIS;PTGS2;SFRP4;NR4A3;FOSL1;RIPK2;ALDH1A2;IER3;UBD;G0S2;ZAK;SIK1;FLCN
GO:0042493	7.27e-05	2.35806	13.3174	29	336	response to drug	PLIN2;ADORA2A;AK4;EGR1;FYN;GAD1;ICAM1;IL1B;IL1RN;IL6;INHBA;ITGB1;JUN;JUNB;MYC;NNMT;NPC1;TNFRSF11B;OXTR;PDE4B;PGF;PTGS2;CCL2;SOD2;STAT3;TGIF1;THBS1;TOP1;FOSL1
GO:0006986	7.32e-05	3.38047	5.27145	16	133	response to unfolded protein	ATF3;DDIT3;ERN1;HSPA1B;HSP90AA1;DNAJB1;IL8;CCL2;STC2;DNAJB4;HSPA4L;PPP1R15A;DNAJB5;HSPB7;SERP1;TSPYL2
